# Supplementary material for: Diaqua­bis­{2-hy­droxy-5-[(pyridin-2-yl)methyl­idene­amino]­benzoato-κ2 N,N′}nickel(II) dihydrate
Source: Acta Crystallogr Sect E Struct Rep Online. 2010 Nov 13;66(Pt 12):m1570. doi: 10.1107/S1600536810046118 (PMC3011804; doi:10.1107/S1600536810046118)
Supplement: Supplementary file 1 [file e-66-m1570-sup1.cif]

##############################################################################
###                                                                        ###
###        Electronic paper (Acta Crystallographica Section E)             ###
###                                                                        ###
##############################################################################
#                                                                            #
# This CIF contains the data in a paper accepted for publication in Acta     #
# Crystallographica Section E. It conforms to the requirements of Notes      #
# for Authors for Section E, and has been peer reviewed under the auspices   #
# of the IUCr Commission on Journals.                                        #
#                                                                            #
# Full details of the Crystallographic Information File format               #
# are given in the paper "The Crystallographic Information File (CIF):       #
# a New Standard Archive File for Crystallography" by S. R. Hall, F. H.      #
# Allen and I. D. Brown [Acta Cryst. (1991), A47, 655-685].                  #
#                                                                            #
# The current version of the core CIF dictionary is obtainable from          #
# ftp://ftp.iucr.org/pub/cif_core.dic. The current version number is 2.4.    #
#                                                                            #
# Software is freely available for graphical display of the structure(s) in  #
# this CIF.  For information consult the CIF home page http://www.iucr.org/  #
# cif/home.html                                                              #
#                                                                            #
# This file may be used for bona fide research purposes within the           #
# scientific community so long as proper attribution is given to the journal # 
# article from which it was obtained.                                        #
#                                                                            #
##############################################################################
                                             
data_I
_audit_creation_method     SHELXL-97
_chemical_name_systematic
;
Diaquabis{2-hydroxy-5-[(pyridin-2-yl)methylideneamino]benzoato-
\k^2^<i>N</i>,<i>N</i>'}nickel(II) dihydrate
;
_chemical_name_common     ?
_chemical_formula_moiety     'C26 H22 N4 Ni O8, 2(H2 O)'
_chemical_formula_sum     'C26 H26 N4 Ni O10'
_chemical_formula_iupac     '[Ni (C13 H9 N2 O3)2 (H2 O)2], 2H2 O'
_chemical_formula_weight     613.22
_chemical_melting_point     ?
_symmetry_cell_setting     orthorhombic
_symmetry_space_group_name_H-M     'P b c n'
_symmetry_space_group_name_Hall     '-P 2n 2ab'
loop_
    _symmetry_equiv_pos_as_xyz
    'x, y, z'
    '-x+1/2, -y+1/2, z+1/2'
    'x+1/2, -y+1/2, -z'
    '-x, y, -z+1/2'
    '-x, -y, -z'
    'x-1/2, y-1/2, -z-1/2'
    '-x-1/2, y-1/2, z'
    'x, -y, z-1/2'
_cell_length_a     15.7628(6)
_cell_length_b     10.5672(3)
_cell_length_c     15.6178(6)
_cell_angle_alpha     90.00
_cell_angle_beta     90.00
_cell_angle_gamma     90.00
_cell_volume     2601.44(16)
_cell_formula_units_Z     4
_cell_measurement_reflns_used     14975
_cell_measurement_theta_min     3.86
_cell_measurement_theta_max     25.00
_cell_measurement_temperature     173(2)
_exptl_crystal_description     'platelet'
_exptl_crystal_colour     'red'
_exptl_crystal_size_max     0.41
_exptl_crystal_size_mid     0.34
_exptl_crystal_size_min     0.12
_exptl_crystal_density_diffrn     1.566
_exptl_crystal_density_meas     ?
_exptl_crystal_density_method     'not measured'
_exptl_crystal_F_000     1272
_exptl_absorpt_coefficient_mu     0.813
_exptl_absorpt_correction_type     multi-scan
_exptl_absorpt_process_details     '(SADABS; Sheldrick, 1996)'
_exptl_absorpt_correction_T_min     0.725
_exptl_absorpt_correction_T_max     0.907
_diffrn_ambient_temperature     173(2)
_diffrn_radiation_type     MoK\a
_diffrn_radiation_wavelength     0.71073
_diffrn_radiation_source     'fine-focus sealed tube'
_diffrn_radiation_monochromator     graphite
_diffrn_measurement_device_type     'Bruker APEXII CCD'
_diffrn_measurement_method     '\f and \w'
_diffrn_detector_area_resol_mean     ?
_diffrn_reflns_number     14975
_diffrn_reflns_av_R_equivalents     0.0443
_diffrn_reflns_av_sigmaI/netI     0.0359
_diffrn_reflns_theta_min     3.86
_diffrn_reflns_theta_max     25.00
_diffrn_reflns_theta_full     25.00
_diffrn_measured_fraction_theta_max     0.997
_diffrn_measured_fraction_theta_full     0.997
_diffrn_reflns_limit_h_min     -18
_diffrn_reflns_limit_h_max     18
_diffrn_reflns_limit_k_min     -12
_diffrn_reflns_limit_k_max     12
_diffrn_reflns_limit_l_min     -18
_diffrn_reflns_limit_l_max     13
_diffrn_standards_number     ?
_diffrn_standards_interval_count     ?
_diffrn_standards_interval_time     ?
_diffrn_standards_decay_%     ?
_reflns_number_total     2294
_reflns_number_gt     1599
_reflns_threshold_expression     I>2\s(I)
_refine_ls_structure_factor_coef     Fsqd
_refine_ls_matrix_type     full
_refine_ls_R_factor_all     0.0467
_refine_ls_R_factor_gt     0.0300
_refine_ls_wR_factor_gt     0.0712
_refine_ls_wR_factor_ref     0.0736
_refine_ls_goodness_of_fit_ref     0.888
_refine_ls_restrained_S_all     0.888
_refine_ls_number_reflns     2294
_refine_ls_number_parameters     202
_refine_ls_number_restraints     4
_refine_ls_hydrogen_treatment     mixed
_refine_ls_weighting_scheme     calc
_refine_ls_weighting_details
                 'calc w=1/[\s^2^(Fo^2^)+(0.0450P)^2^] where P=(Fo^2^+2Fc^2^)/3'
_atom_sites_solution_hydrogens     geom
_atom_sites_solution_primary     direct
_atom_sites_solution_secondary     difmap
_refine_ls_shift/su_max     0.000
_refine_ls_shift/su_mean     0.000
_refine_diff_density_max     0.195
_refine_diff_density_min     -0.405
_refine_ls_extinction_method     none
_refine_ls_extinction_coef     ?
loop_
    _atom_type_symbol
    _atom_type_description
    _atom_type_scat_dispersion_real
    _atom_type_scat_dispersion_imag
    _atom_type_scat_source
    'C' 'C' 0.0033 0.0016
                         'International Tables Vol C Tables 4.2.6.8 and 6.1.1.4'
    'N' 'N' 0.0061 0.0033
                         'International Tables Vol C Tables 4.2.6.8 and 6.1.1.4'
    'Ni' 'Ni' 0.3393 1.1124
                         'International Tables Vol C Tables 4.2.6.8 and 6.1.1.4'
    'O' 'O' 0.0106 0.0060
                         'International Tables Vol C Tables 4.2.6.8 and 6.1.1.4'
    'H' 'H' 0.0000 0.0000
                         'International Tables Vol C Tables 4.2.6.8 and 6.1.1.4'
_computing_data_collection     'APEX2 (Bruker, 2007)'
_computing_cell_refinement     'SAINT (Bruker, 2007)'
_computing_data_reduction     'SAINT (Bruker, 2007)'
_computing_structure_solution     'SHELXS97 (Sheldrick, 2008)'
_computing_structure_refinement     'SHELXL97 (Sheldrick, 2008)'
_computing_molecular_graphics     'SHELXTL (Sheldrick, 2008)'
_computing_publication_material     'SHELXTL (Sheldrick, 2008)'
loop_
    _atom_site_type_symbol
    _atom_site_label
    _atom_site_fract_x
    _atom_site_fract_y
    _atom_site_fract_z
    _atom_site_U_iso_or_equiv
    _atom_site_adp_type
    _atom_site_calc_flag
    _atom_site_refinement_flags
    _atom_site_occupancy
    _atom_site_disorder_assembly
    _atom_site_disorder_group
    Ni Ni1 0.5000 0.40233(3) 0.2500 0.02879(13) Uani d S 1 . .
    C C1 0.42670(16) -0.1813(2) 0.09408(16) 0.0418(6) Uani d . 1 . .
    C C2 0.42072(13) -0.04024(19) 0.08275(14) 0.0314(5) Uani d . 1 . .
    C C3 0.35591(14) 0.0140(2) 0.03319(15) 0.0371(6) Uani d . 1 . .
    C C4 0.34858(15) 0.1436(2) 0.02799(15) 0.0422(6) Uani d . 1 . .
    H H4A 0.3049 0.1798 -0.0061 0.051 Uiso calc R 1 . .
    C C5 0.40373(14) 0.2213(2) 0.07156(14) 0.0376(5) Uani d . 1 . .
    H H5A 0.3975 0.3106 0.0685 0.045 Uiso calc R 1 . .
    C C6 0.47632(13) 0.03895(19) 0.12562(13) 0.0306(5) Uani d . 1 . .
    H H6A 0.5204 0.0032 0.1593 0.037 Uiso calc R 1 . .
    C C7 0.46889(13) 0.16841(18) 0.12030(13) 0.0281(5) Uani d . 1 . .
    C C8 0.60516(14) 0.2224(2) 0.16257(13) 0.0340(5) Uani d . 1 . .
    H H8A 0.6237 0.1479 0.1343 0.041 Uiso calc R 1 . .
    C C9 0.66617(13) 0.3041(2) 0.20555(14) 0.0333(5) Uani d . 1 . .
    C C10 0.75249(14) 0.2905(2) 0.19473(15) 0.0463(6) Uani d . 1 . .
    H H10A 0.7747 0.2214 0.1629 0.056 Uiso calc R 1 . .
    C C11 0.80586(17) 0.3784(3) 0.23054(17) 0.0543(7) Uani d . 1 . .
    H H11A 0.8656 0.3711 0.2242 0.065 Uiso calc R 1 . .
    C C12 0.77113(16) 0.4765(3) 0.27551(17) 0.0529(7) Uani d . 1 . .
    H H12A 0.8067 0.5404 0.2989 0.064 Uiso calc R 1 . .
    C C13 0.68392(16) 0.4830(2) 0.28702(16) 0.0445(6) Uani d . 1 . .
    H H13A 0.6608 0.5500 0.3202 0.053 Uiso calc R 1 . .
    N N1 0.52662(11) 0.25156(15) 0.16309(11) 0.0290(4) Uani d . 1 . .
    N N2 0.63159(11) 0.39730(16) 0.25264(11) 0.0347(4) Uani d . 1 . .
    O O1 0.37216(11) -0.24708(15) 0.05397(12) 0.0591(5) Uani d . 1 . .
    O O2 0.48289(12) -0.22398(14) 0.14171(12) 0.0561(5) Uani d . 1 . .
    O O3 0.29873(10) -0.06080(16) -0.00716(11) 0.0531(5) Uani d . 1 . .
    H H3A 0.3095 -0.1370 0.0035 0.080 Uiso calc R 1 . .
    O O4 0.50698(13) 0.53118(16) 0.15316(12) 0.0501(5) Uani d D 1 . .
    O O5 0.62630(14) 0.48046(19) 0.02994(14) 0.0614(5) Uani d D 1 . .
    H H4B 0.4935(15) 0.6066(17) 0.1536(18) 0.062(9) Uiso d D 1 . .
    H H4C 0.5432(14) 0.522(2) 0.1140(13) 0.055(9) Uiso d D 1 . .
    H H5C 0.618(2) 0.419(2) -0.0026(18) 0.084(11) Uiso d D 1 . .
    H H5B 0.6754(14) 0.505(3) 0.024(2) 0.109(15) Uiso d D 1 . .
loop_
    _atom_site_aniso_label
    _atom_site_aniso_U_11
    _atom_site_aniso_U_22
    _atom_site_aniso_U_33
    _atom_site_aniso_U_12
    _atom_site_aniso_U_13
    _atom_site_aniso_U_23
    Ni1 0.0350(2) 0.0170(2) 0.0344(2) 0.000 0.00107(18) 0.000
    C1 0.0476(16) 0.0267(13) 0.0512(15) -0.0005(11) 0.0112(13) -0.0075(12)
    C2 0.0363(13) 0.0238(12) 0.0340(12) 0.0022(9) 0.0041(10) -0.0050(10)
    C3 0.0412(14) 0.0343(14) 0.0359(12) 0.0005(10) 0.0030(11) -0.0131(10)
    C4 0.0479(15) 0.0378(14) 0.0409(13) 0.0117(11) -0.0143(11) -0.0048(11)
    C5 0.0493(14) 0.0233(12) 0.0402(13) 0.0051(10) -0.0040(11) -0.0003(10)
    C6 0.0308(13) 0.0253(11) 0.0357(13) 0.0038(9) 0.0029(10) 0.0004(10)
    C7 0.0325(12) 0.0212(11) 0.0306(12) 0.0003(9) 0.0036(10) -0.0048(9)
    C8 0.0411(15) 0.0244(12) 0.0364(13) 0.0011(10) 0.0046(11) 0.0001(10)
    C9 0.0329(13) 0.0308(13) 0.0362(13) -0.0016(9) -0.0001(11) 0.0065(11)
    C10 0.0385(15) 0.0470(16) 0.0534(16) -0.0012(11) 0.0037(12) 0.0096(13)
    C11 0.0358(14) 0.0617(19) 0.0654(19) -0.0079(13) -0.0070(13) 0.0216(15)
    C12 0.0469(17) 0.0557(18) 0.0563(17) -0.0195(14) -0.0180(13) 0.0137(14)
    C13 0.0522(16) 0.0393(15) 0.0419(14) -0.0103(12) -0.0117(12) 0.0048(12)
    N1 0.0346(11) 0.0211(9) 0.0313(10) 0.0009(7) -0.0002(8) 0.0019(8)
    N2 0.0387(10) 0.0290(10) 0.0365(10) -0.0064(8) -0.0045(9) 0.0039(9)
    O1 0.0604(12) 0.0302(10) 0.0869(13) -0.0087(8) -0.0029(10) -0.0191(9)
    O2 0.0731(13) 0.0220(9) 0.0731(12) 0.0054(8) -0.0089(10) 0.0025(9)
    O3 0.0497(11) 0.0443(10) 0.0654(12) -0.0009(8) -0.0160(9) -0.0216(9)
    O4 0.0730(13) 0.0260(10) 0.0512(11) 0.0140(9) 0.0232(10) 0.0116(8)
    O5 0.0665(15) 0.0488(13) 0.0688(14) -0.0066(11) 0.0228(12) -0.0147(11)
loop_
    _geom_bond_atom_site_label_1
    _geom_bond_atom_site_label_2
    _geom_bond_site_symmetry_2
    _geom_bond_distance
    _geom_bond_publ_flag
    Ni1 O4 . 2.0380(17) ?
    Ni1 N2 . 2.0754(18) ?
    Ni1 N1 . 2.1347(17) ?
    C1 O2 . 1.241(3) ?
    C1 O1 . 1.271(3) ?
    C1 C2 . 1.504(3) ?
    C2 C6 . 1.384(3) ?
    C2 C3 . 1.404(3) ?
    C3 O3 . 1.354(3) ?
    C3 C4 . 1.377(3) ?
    C4 C5 . 1.376(3) ?
    C4 H4A . 0.9500 ?
    C5 C7 . 1.395(3) ?
    C5 H5A . 0.9500 ?
    C6 C7 . 1.376(3) ?
    C6 H6A . 0.9500 ?
    C7 N1 . 1.431(3) ?
    C8 N1 . 1.276(3) ?
    C8 C9 . 1.456(3) ?
    C8 H8A . 0.9500 ?
    C9 N2 . 1.345(3) ?
    C9 C10 . 1.378(3) ?
    C10 C11 . 1.372(3) ?
    C10 H10A . 0.9500 ?
    C11 C12 . 1.367(4) ?
    C11 H11A . 0.9500 ?
    C12 C13 . 1.388(3) ?
    C12 H12A . 0.9500 ?
    C13 N2 . 1.337(3) ?
    C13 H13A . 0.9500 ?
    O3 H3A . 0.8400 ?
    O4 H4B . 0.825(16) ?
    O4 H4C . 0.843(16) ?
    O5 H5C . 0.837(17) ?
    O5 H5B . 0.823(18) ?
loop_
    _geom_angle_atom_site_label_1
    _geom_angle_atom_site_label_2
    _geom_angle_atom_site_label_3
    _geom_angle_site_symmetry_1
    _geom_angle_site_symmetry_3
    _geom_angle
    _geom_angle_publ_flag
    O4 Ni1 O4 4_655 . 96.16(11) ?
    O4 Ni1 N2 4_655 . 93.23(8) ?
    O4 Ni1 N2 . . 88.74(7) ?
    O4 Ni1 N2 4_655 4_655 88.74(7) ?
    O4 Ni1 N2 . 4_655 93.23(8) ?
    N2 Ni1 N2 . 4_655 177.06(9) ?
    O4 Ni1 N1 4_655 . 168.85(7) ?
    O4 Ni1 N1 . . 90.93(7) ?
    N2 Ni1 N1 . . 78.29(7) ?
    N2 Ni1 N1 4_655 . 99.48(7) ?
    O4 Ni1 N1 4_655 4_655 90.93(7) ?
    O4 Ni1 N1 . 4_655 168.85(7) ?
    N2 Ni1 N1 . 4_655 99.48(6) ?
    N2 Ni1 N1 4_655 4_655 78.29(7) ?
    N1 Ni1 N1 . 4_655 83.45(9) ?
    O2 C1 O1 . . 125.4(2) ?
    O2 C1 C2 . . 118.4(2) ?
    O1 C1 C2 . . 116.2(2) ?
    C6 C2 C3 . . 118.72(19) ?
    C6 C2 C1 . . 120.2(2) ?
    C3 C2 C1 . . 121.0(2) ?
    O3 C3 C4 . . 119.8(2) ?
    O3 C3 C2 . . 120.2(2) ?
    C4 C3 C2 . . 120.0(2) ?
    C5 C4 C3 . . 120.8(2) ?
    C5 C4 H4A . . 119.6 ?
    C3 C4 H4A . . 119.6 ?
    C4 C5 C7 . . 119.7(2) ?
    C4 C5 H5A . . 120.2 ?
    C7 C5 H5A . . 120.2 ?
    C7 C6 C2 . . 121.2(2) ?
    C7 C6 H6A . . 119.4 ?
    C2 C6 H6A . . 119.4 ?
    C6 C7 C5 . . 119.61(19) ?
    C6 C7 N1 . . 121.90(19) ?
    C5 C7 N1 . . 118.48(18) ?
    N1 C8 C9 . . 119.7(2) ?
    N1 C8 H8A . . 120.2 ?
    C9 C8 H8A . . 120.2 ?
    N2 C9 C10 . . 122.9(2) ?
    N2 C9 C8 . . 114.73(19) ?
    C10 C9 C8 . . 122.3(2) ?
    C11 C10 C9 . . 119.0(2) ?
    C11 C10 H10A . . 120.5 ?
    C9 C10 H10A . . 120.5 ?
    C12 C11 C10 . . 118.5(2) ?
    C12 C11 H11A . . 120.7 ?
    C10 C11 H11A . . 120.7 ?
    C11 C12 C13 . . 120.0(2) ?
    C11 C12 H12A . . 120.0 ?
    C13 C12 H12A . . 120.0 ?
    N2 C13 C12 . . 121.7(2) ?
    N2 C13 H13A . . 119.1 ?
    C12 C13 H13A . . 119.1 ?
    C8 N1 C7 . . 117.79(18) ?
    C8 N1 Ni1 . . 112.01(14) ?
    C7 N1 Ni1 . . 129.08(13) ?
    C13 N2 C9 . . 117.7(2) ?
    C13 N2 Ni1 . . 127.38(16) ?
    C9 N2 Ni1 . . 114.39(14) ?
    C3 O3 H3A . . 109.5 ?
    Ni1 O4 H4B . . 129(2) ?
    Ni1 O4 H4C . . 120.0(17) ?
    H4B O4 H4C . . 107(3) ?
    H5C O5 H5B . . 109(3) ?
loop_
    _geom_hbond_atom_site_label_D
    _geom_hbond_atom_site_label_H
    _geom_hbond_atom_site_label_A
    _geom_hbond_site_symmetry_A
    _geom_hbond_distance_DH
    _geom_hbond_distance_HA
    _geom_hbond_distance_DA
    _geom_hbond_angle_DHA
    _geom_hbond_publ_flag
    O3 H3A O1 . 0.84 1.72 2.475(2) 149 y
    O4 H4B O2 1_565 0.825(16) 1.808(18) 2.621(2) 168(3) y
    O4 H4C O5 . 0.843(16) 1.906(17) 2.744(3) 173(2) y
    O5 H5B O3 3 0.823(18) 2.047(19) 2.870(3) 178(3) y
    O5 H5C O1 5_655 0.837(17) 1.99(2) 2.793(3) 160(3) y
data_global
_journal_date_recd_electronic     2010-10-29
_journal_date_accepted     2010-11-09
_journal_name_full     'Acta Crystallographica, Section E'
_journal_year     2010
_journal_volume     66
_journal_issue     12
_journal_page_first     m1570
_journal_page_last     m1570
_journal_paper_category     QM
_journal_coeditor_code     HY2372
_publ_contact_author_name     'Xing Li'
_publ_contact_author_address
;
Faculty of Materials Science and Chemical Engineering
Ningbo University
Ningbo, Zhejiang 315211
People's Republic of China
;
_publ_contact_author_email     lix905@126.com
_publ_contact_author_fax     '0086-574-87609987'
_publ_contact_author_phone     '0086-574-87600869'
_publ_section_title
;\
Diaquabis{2-hydroxy-5-[(pyridin-2-yl)methylideneamino]benzoato-\k^2^<i>N</i>,\
<i>N</i>'}nickel(II) dihydrate
;
loop_
    _publ_author_name
    _publ_author_footnote
    _publ_author_address
    'Meiqin Zha' .
;
Faculty of Materials Science and Chemical Engineering
Ningbo University
Ningbo, Zhejiang 315211
People's Republic of China
;
    'Xing Li' .
;
Faculty of Materials Science and Chemical Engineering
Ningbo University
Ningbo, Zhejiang 315211
People's Republic of China
;
    'Yue Bing' .
;
Faculty of Materials Science and Chemical Engineering
Ningbo University
Ningbo, Zhejiang 315211
People's Republic of China
;
    'Zhengbing Luo' .
;
Faculty of Materials Science and Chemical Engineering
Ningbo University
Ningbo, Zhejiang 315211
People's Republic of China
;
