# Supplementary material for: Diaqua­bis­{2-hy­droxy-5-[(pyridin-2-yl)methyl­idene­amino]­benzoato-κ2 N,N′}nickel(II) dihydrate
Source: Acta Crystallogr Sect E Struct Rep Online. 2010 Nov 13;66(Pt 12):m1570. doi: 10.1107/S1600536810046118 (PMC3011804; doi:10.1107/S1600536810046118)
Supplement: Supplementary file 2 [file e-66-m1570-Isup2.hkl]

# 
# h,k,l, Fc-squared, Fo-squared, sigma(Fo-squared) and status flag 
# 
data_I
_shelx_title ' A in  Pbcn' 
_shelx_refln_list_code          4 
_shelx_F_calc_maximum      267.14 
_exptl_crystal_F_000      1272.00 
_reflns_d_resolution_high  0.8410 
 
loop_ 
 _symmetry_equiv_pos_as_xyz 
 'x, y, z' 
 '-x+1/2, -y+1/2, z+1/2' 
 'x+1/2, -y+1/2, -z' 
 '-x, y, -z+1/2' 
 '-x, -y, -z' 
 'x-1/2, y-1/2, -z-1/2' 
 '-x-1/2, y-1/2, z' 
 'x, -y, z-1/2' 
 
_cell_length_a    15.7628 
_cell_length_b    10.5672 
_cell_length_c    15.6178 
_cell_angle_alpha  90.000 
_cell_angle_beta   90.000 
_cell_angle_gamma  90.000 
 
_shelx_F_squared_multiplier     1.000 
 
loop_ 
 _refln_index_h 
 _refln_index_k 
 _refln_index_l 
 _refln_F_squared_calc 
 _refln_F_squared_meas 
 _refln_F_squared_sigma 
 _refln_observed_status 
   4   0   0     3252.68     3344.57     43.51 o 
   6   0   0    39716.63    36513.03    266.90 o 
   8   0   0    26802.13    26221.19    261.45 o 
  10   0   0     7192.19     6360.57    202.21 o 
  12   0   0     1079.84     1038.99    102.81 o 
  14   0   0      856.49     1312.01    130.04 o 
  16   0   0      556.07      539.92    105.53 o 
  18   0   0      197.30      149.99     68.87 o 
   3   1   0    10169.73    10375.53     77.66 o 
   5   1   0      491.38      423.89     19.38 o 
   7   1   0    28470.91    26772.42    278.05 o 
   9   1   0     3672.35     3476.29     56.82 o 
  11   1   0     2317.23     2453.12     99.82 o 
  13   1   0      385.77      439.55     42.35 o 
  15   1   0     1048.80     1082.52     71.84 o 
  17   1   0     2277.88     2246.19    106.04 o 
   0   2   0     1954.51     1772.27     52.43 o 
   2   2   0     2998.04     3169.48     41.10 o 
   4   2   0     2265.33     2716.47     38.27 o 
   6   2   0     7151.50     6728.12     64.68 o 
   8   2   0       19.64       31.10     13.59 o 
  10   2   0     1250.24     1172.41     34.12 o 
  12   2   0        2.75       17.92     27.21 o 
  14   2   0     2326.57     2337.60     74.74 o 
  16   2   0      497.19      507.75     62.03 o 
  18   2   0        5.85        6.95     54.90 o 
   1   3   0    10881.41    11413.85     96.12 o 
   3   3   0        1.77        2.09     12.57 o 
   5   3   0      263.88      290.29     20.44 o 
   7   3   0      173.08      194.54     18.68 o 
   9   3   0        0.81        8.80     15.94 o 
  11   3   0      148.49      150.25     27.96 o 
  13   3   0      978.79      972.49     51.63 o 
  15   3   0        1.09        0.00     35.05 o 
  17   3   0        3.04        0.00     54.83 o 
   0   4   0    32865.77    33558.45    773.11 o 
   2   4   0      285.40      355.53     18.27 o 
   4   4   0      994.88      950.33     34.24 o 
   6   4   0     2083.93     2074.57     45.61 o 
   8   4   0      641.89      692.47     31.36 o 
  10   4   0      376.68      378.61     25.40 o 
  12   4   0      413.68      374.73     37.00 o 
  14   4   0     1362.33     1299.93     61.03 o 
  16   4   0      506.38      518.55     60.99 o 
   1   5   0    19812.99    19649.94    202.56 o 
   3   5   0    15480.02    14320.76    113.39 o 
   5   5   0       71.45       36.36     17.99 o 
   7   5   0     3646.27     3752.25     66.50 o 
   9   5   0     5782.14     5486.86     84.03 o 
  11   5   0      209.41      217.28     31.57 o 
  13   5   0     2102.14     2015.22     71.63 o 
  15   5   0      375.87      373.03     44.82 o 
  17   5   0       68.60      109.02     53.59 o 
   0   6   0     3022.29     2790.63     85.07 o 
   2   6   0     5181.67     5110.61     94.87 o 
   4   6   0     2868.48     2800.94     59.43 o 
   6   6   0     1508.24     1421.61     51.83 o 
   8   6   0     3939.79     3816.23     65.91 o 
  10   6   0     3974.98     3811.62     70.29 o 
  12   6   0       29.49       20.34     32.39 o 
  14   6   0      284.48      280.27     41.82 o 
  16   6   0      394.89      425.07     49.19 o 
   1   7   0      197.25      218.18     28.40 o 
   3   7   0       15.80       19.31     10.23 o 
   5   7   0      609.30      639.41     29.64 o 
   7   7   0     1369.32     1405.05     42.67 o 
   9   7   0      406.90      379.91     30.59 o 
  11   7   0      189.73      226.55     34.75 o 
  13   7   0      541.76      576.27     48.98 o 
  15   7   0       23.33       21.78     41.31 o 
   0   8   0     1867.28     1831.61    177.70 o 
   2   8   0      231.59      178.63     37.16 o 
   4   8   0      364.68      397.87     43.51 o 
   6   8   0     1189.00     1286.25     84.55 o 
   8   8   0     1996.82     2005.85     77.11 o 
  10   8   0        0.36        0.28     38.22 o 
  12   8   0      128.37       91.49     43.68 o 
  14   8   0        6.00       26.25     48.73 o 
   1   9   0     1544.83     1412.95     70.18 o 
   3   9   0      583.26      490.35     62.56 o 
   5   9   0     1527.82     1588.81     75.52 o 
   7   9   0      310.96      360.52     41.15 o 
   9   9   0       68.37       73.17     35.76 o 
  11   9   0       85.67      120.32     56.76 o 
  13   9   0      142.35      164.51     60.09 o 
   0  10   0      613.80      823.24     96.34 o 
   2  10   0      114.71      117.48     41.74 o 
   4  10   0      342.39      413.69     51.08 o 
   6  10   0      647.85      750.24     72.20 o 
   8  10   0     1102.92     1114.70     61.38 o 
  10  10   0      310.84      362.78     57.64 o 
   1  11   0     3773.07     3516.55    117.16 o 
   3  11   0      143.30      154.06     48.88 o 
   5  11   0      582.15      597.73     60.80 o 
   7  11   0      999.96     1117.60     65.42 o 
   9  11   0     1119.10     1006.99     98.09 o 
   0  12   0       12.97       97.36    106.89 o 
   2  12   0      301.50      225.71     55.28 o 
   4  12   0       31.99       20.52     75.83 o 
   3   1   1      483.90      517.78     13.54 o 
   4   1   1      355.92      360.47     13.40 o 
   5   1   1       82.79      104.06     10.70 o 
   6   1   1       14.15       31.78     10.74 o 
   7   1   1     5814.67     5859.47     87.13 o 
   8   1   1       10.43        2.74     13.01 o 
   9   1   1      590.51      598.53     24.38 o 
  10   1   1      271.92      262.00     20.07 o 
  11   1   1      497.51      507.77     24.47 o 
  12   1   1       19.52       23.23     19.89 o 
  13   1   1       45.18       46.43     21.44 o 
  14   1   1      124.73      154.07     28.21 o 
  15   1   1      107.97      107.15     34.55 o 
  16   1   1       40.74       69.02     34.75 o 
  17   1   1       22.82       36.54     37.43 o 
  18   1   1      138.73      199.47     40.59 o 
   0   2   1    38186.02    35814.92    232.48 o 
   1   2   1       49.92       64.20      5.79 o 
   2   2   1       37.45       55.70      7.27 o 
   3   2   1      179.56      203.53     10.60 o 
   4   2   1     1651.86     1600.77     24.63 o 
   5   2   1     1744.14     1911.05     24.05 o 
   6   2   1     4600.45     4582.08     37.08 o 
   7   2   1       85.84      111.39      9.14 o 
   8   2   1     2600.64     2587.86     39.05 o 
   9   2   1     2798.74     2941.27     43.33 o 
  10   2   1     1870.03     1801.87     34.83 o 
  11   2   1       33.91       19.78     14.50 o 
  12   2   1     1692.90     1656.91     43.30 o 
  13   2   1       88.68       66.18     21.17 o 
  14   2   1     1614.53     1633.42     45.47 o 
  15   2   1        0.81       18.00     27.41 o 
  16   2   1     1674.86     1671.12     56.29 o 
  17   2   1       56.99       61.43     36.59 o 
  18   2   1      159.37      129.69     38.97 o 
   1   3   1     4690.50     4766.15     38.29 o 
   2   3   1      377.21      447.48     13.47 o 
   3   3   1     5009.83     4739.09     44.08 o 
   4   3   1     1052.90     1101.65     22.68 o 
   5   3   1     3454.95     3334.84     39.55 o 
   6   3   1      372.46      379.91     15.12 o 
   7   3   1    10598.78    10188.30     82.04 o 
   8   3   1     5146.76     5204.79     45.60 o 
   9   3   1     3044.54     2853.76     35.02 o 
  10   3   1     1339.41     1402.31     25.43 o 
  11   3   1      299.25      306.48     20.26 o 
  12   3   1       35.92       20.03     20.77 o 
  13   3   1     1202.47     1237.08     41.79 o 
  14   3   1       94.13       83.43     22.71 o 
  15   3   1     1968.24     1817.88     56.46 o 
  16   3   1        0.05        2.89     30.55 o 
  17   3   1      603.67      630.76     48.29 o 
  18   3   1       46.48       59.81     39.94 o 
   0   4   1      469.91      483.55     27.01 o 
   1   4   1     1693.13     1946.96     26.50 o 
   2   4   1      495.06      474.55     12.15 o 
   3   4   1     1744.45     1784.61     26.44 o 
   4   4   1      317.75      375.78     15.76 o 
   5   4   1      261.57      322.39     15.57 o 
   6   4   1        5.76       10.72     11.75 o 
   7   4   1      391.27      379.46     16.30 o 
   8   4   1      893.58      888.73     23.13 o 
   9   4   1      742.98      806.28     23.00 o 
  10   4   1     1820.78     1818.17     32.48 o 
  11   4   1       11.25       17.33     16.64 o 
  12   4   1       44.88       33.70     21.95 o 
  13   4   1       19.15       38.93     22.64 o 
  14   4   1      419.70      389.98     29.40 o 
  15   4   1        1.29        5.37     25.70 o 
  16   4   1      102.47      113.31     31.40 o 
  17   4   1       11.50       21.44     38.24 o 
   1   5   1       19.83       30.32      9.50 o 
   2   5   1     7106.87     7463.33     50.36 o 
   3   5   1      282.44      296.96     13.28 o 
   4   5   1      384.44      375.98     16.35 o 
   5   5   1       22.41       16.42     11.27 o 
   6   5   1       26.09       37.52     12.73 o 
   7   5   1      191.56      211.54     15.37 o 
   8   5   1       53.15       54.03     13.82 o 
   9   5   1       45.09       43.05     15.15 o 
  10   5   1      625.95      657.26     23.87 o 
  11   5   1      244.51      271.38     24.99 o 
  12   5   1        5.31       25.89     22.40 o 
  13   5   1      438.94      478.48     30.96 o 
  14   5   1       87.41       74.23     25.12 o 
  15   5   1        1.04        0.00     27.41 o 
  16   5   1       49.62       51.05     30.85 o 
  17   5   1       12.62       14.54     38.60 o 
   0   6   1     1417.56     1408.25     45.67 o 
   1   6   1      214.97      235.32     17.72 o 
   2   6   1     4765.72     5000.05     72.14 o 
   3   6   1        0.31        1.65      7.96 o 
   4   6   1      185.98      176.85     13.46 o 
   5   6   1      265.44      285.03     16.32 o 
   6   6   1     2171.92     2127.39     36.99 o 
   7   6   1      281.52      285.74     19.06 o 
   8   6   1     1554.07     1571.02     33.69 o 
   9   6   1      656.48      646.32     25.19 o 
  10   6   1     2215.63     2102.83     44.30 o 
  11   6   1        7.18       13.25     22.13 o 
  12   6   1       24.42       16.38     22.54 o 
  13   6   1       26.78       26.15     24.82 o 
  14   6   1      172.79      176.28     28.39 o 
  15   6   1       63.19       53.23     27.17 o 
  16   6   1      116.93      112.74     33.17 o 
   1   7   1     5662.39     5610.01     70.39 o 
   2   7   1        3.42        5.88     19.07 o 
   3   7   1     6051.36     5674.66     53.11 o 
   4   7   1       30.86       25.98     10.41 o 
   5   7   1      739.61      737.61     22.97 o 
   6   7   1       17.32       36.88     13.67 o 
   7   7   1     1663.56     1553.16     37.19 o 
   8   7   1     1962.04     1897.96     38.23 o 
   9   7   1     3267.14     3169.18     49.26 o 
  10   7   1     1781.06     1771.21     43.30 o 
  11   7   1      602.51      592.98     30.85 o 
  12   7   1      313.74      297.11     27.58 o 
  13   7   1     1843.75     1765.28     50.42 o 
  14   7   1       12.57        3.39     27.70 o 
  15   7   1      636.82      719.63     39.77 o 
   0   8   1     8237.79     7711.43    115.48 o 
   1   8   1       93.87      115.85     23.95 o 
   2   8   1     7584.17     7022.60    170.48 o 
   3   8   1      102.93      105.98     26.17 o 
   4   8   1     7572.77     6952.68     92.48 o 
   5   8   1      436.70      424.53     35.06 o 
   6   8   1     7697.08     7320.21     97.49 o 
   7   8   1      275.67      298.59     29.35 o 
   8   8   1     4601.17     4428.45     64.96 o 
   9   8   1     1567.70     1483.80     41.68 o 
  10   8   1      367.10      425.20     37.42 o 
  11   8   1      229.50      245.17     34.90 o 
  12   8   1      614.10      675.63     41.78 o 
  13   8   1       26.29       20.25     33.03 o 
  14   8   1      479.64      535.26     43.13 o 
   1   9   1     1427.54     1405.71     45.13 o 
   2   9   1       41.64       44.75     26.89 o 
   3   9   1      322.55      314.22     31.86 o 
   4   9   1      191.14      207.95     29.27 o 
   5   9   1      806.63      813.29     41.85 o 
   6   9   1      194.15      238.80     29.40 o 
   7   9   1     1032.06     1152.98     47.33 o 
   8   9   1      119.00      118.13     26.96 o 
   9   9   1      933.36      961.02     45.71 o 
  10   9   1      183.47      152.96     34.37 o 
  11   9   1      416.92      485.41     44.10 o 
  12   9   1       17.54        0.00     42.50 o 
  13   9   1      648.54      621.16     56.12 o 
   0  10   1        4.91       21.67     46.72 o 
   1  10   1      244.69      218.80     32.47 o 
   2  10   1      465.95      565.78     38.93 o 
   3  10   1       17.36       19.51     29.93 o 
   4  10   1      124.22      112.92     28.90 o 
   5  10   1      137.61      132.65     31.46 o 
   6  10   1        3.91       33.97     28.41 o 
   7  10   1       76.53       71.64     29.58 o 
   8  10   1      107.86      120.89     27.22 o 
   9  10   1       30.24       19.42     34.16 o 
  10  10   1      140.05      122.51     41.11 o 
  11  10   1       31.42       53.20     41.63 o 
   1  11   1       75.70       63.06     33.28 o 
   2  11   1       70.91       35.01     34.47 o 
   3  11   1      286.53      272.73     36.18 o 
   4  11   1       36.24       35.70     32.90 o 
   5  11   1       26.57       35.63     39.43 o 
   6  11   1        3.84       15.57     36.15 o 
   7  11   1      308.92      368.61     40.73 o 
   8  11   1        0.00        0.00     37.49 o 
   9  11   1        7.62        5.86     43.62 o 
   0  12   1     1946.18     1773.33    118.43 o 
   1  12   1       38.70       40.90     46.06 o 
   2  12   1       75.93       87.00     43.78 o 
   3  12   1        9.76       19.20     43.18 o 
   4  12   1        5.76        8.39     43.91 o 
   5  12   1       45.40       68.44     45.33 o 
   3   0   2    15073.65    15558.42     64.23 o 
   4   0   2    71366.32    66259.19    809.90 o 
   5   0   2     1211.01     1293.95     25.05 o 
   6   0   2    12364.63    12136.50     79.25 o 
   7   0   2      606.22      621.03     23.16 o 
   8   0   2     4798.29     4692.14     61.02 o 
   9   0   2        9.41       16.73     19.66 o 
  10   0   2     2700.66     2533.80     78.09 o 
  11   0   2        1.10       10.21     48.34 o 
  12   0   2     4302.51     3848.21    182.47 o 
  13   0   2        1.01       23.15     72.17 o 
  14   0   2        6.95        8.17     76.94 o 
  15   0   2      632.36      719.30     64.39 o 
  16   0   2     1153.30     1121.60     78.56 o 
  17   0   2      112.64      115.45     52.40 o 
  18   0   2      582.26      643.27     73.23 o 
   2   1   2     7731.38     7951.54     56.46 o 
   3   1   2      243.37      199.30     10.33 o 
   4   1   2     5965.56     6321.57     43.99 o 
   5   1   2    11372.32    10933.61     61.26 o 
   6   1   2      699.33      822.50     20.52 o 
   7   1   2     6413.20     6414.11     54.31 o 
   8   1   2      874.01      888.74     25.93 o 
   9   1   2      312.75      285.43     18.47 o 
  10   1   2      589.91      555.03     25.02 o 
  11   1   2     2919.83     2791.78     49.80 o 
  12   1   2        5.42        8.73     17.38 o 
  13   1   2     1611.11     1640.83     65.77 o 
  14   1   2      526.93      531.23     41.06 o 
  15   1   2     1403.23     1367.31     62.57 o 
  16   1   2      234.03      255.77     41.80 o 
  17   1   2       23.02       30.31     41.60 o 
  18   1   2       18.95        0.00     36.62 o 
   0   2   2      236.16      271.99     12.23 o 
   1   2   2     1882.19     1920.58     19.47 o 
   2   2   2     1435.99     1534.00     19.19 o 
   3   2   2     3231.51     3370.23     29.83 o 
   4   2   2     1567.00     1494.70     28.88 o 
   5   2   2      322.53      368.75     15.42 o 
   6   2   2      232.85      236.20     15.95 o 
   7   2   2       43.45       42.42     13.15 o 
   8   2   2      340.24      325.13     19.47 o 
   9   2   2       15.70        4.72     14.51 o 
  10   2   2      986.73     1006.11     32.45 o 
  11   2   2      228.41      230.64     20.57 o 
  12   2   2      221.96      243.52     21.04 o 
  13   2   2      402.29      375.39     26.97 o 
  14   2   2      192.10      191.69     30.30 o 
  15   2   2        0.01       10.74     29.71 o 
  16   2   2      161.85      112.40     31.53 o 
  17   2   2        3.61        1.18     37.93 o 
  18   2   2      161.81      142.63     38.52 o 
   1   3   2     2006.11     2113.85     24.73 o 
   2   3   2        1.25        6.90      7.16 o 
   3   3   2      111.25      138.00     10.56 o 
   4   3   2        1.69        0.00      9.79 o 
   5   3   2      619.12      715.46     20.88 o 
   6   3   2     1061.79     1222.82     27.78 o 
   7   3   2     1838.46     1994.19     29.56 o 
   8   3   2      413.98      425.75     19.31 o 
   9   3   2      338.72      315.98     20.89 o 
  10   3   2      384.05      393.77     22.92 o 
  11   3   2      275.59      263.74     21.11 o 
  12   3   2        8.76       11.35     17.78 o 
  13   3   2      584.79      577.78     31.78 o 
  14   3   2        9.84       20.92     23.99 o 
  15   3   2       25.22       39.71     30.43 o 
  16   3   2       19.90        0.00     31.97 o 
  17   3   2      123.65      109.39     32.75 o 
  18   3   2       15.99       32.13     39.64 o 
   0   4   2    10391.67    10538.09     81.03 o 
   1   4   2      325.43      361.58     12.52 o 
   2   4   2     4129.18     4218.78     37.94 o 
   3   4   2       72.79      109.34     10.76 o 
   4   4   2     3866.79     4303.06     42.96 o 
   5   4   2      488.57      583.36     20.71 o 
   6   4   2     2131.95     2049.63     36.41 o 
   7   4   2       69.71       82.92     15.22 o 
   8   4   2     5241.10     4909.96     62.09 o 
   9   4   2      227.32      252.80     15.54 o 
  10   4   2     1643.49     1680.27     37.76 o 
  11   4   2        8.68        0.00     17.69 o 
  12   4   2       13.92        0.21     21.64 o 
  13   4   2       42.61       38.72     23.91 o 
  14   4   2     1623.20     1685.27     50.87 o 
  15   4   2       14.14       33.16     28.96 o 
  16   4   2      996.12      969.58     47.47 o 
  17   4   2       57.12       49.58     32.77 o 
   1   5   2     5515.61     5308.57     60.43 o 
   2   5   2     2426.56     2551.67     33.62 o 
   3   5   2     6101.25     6137.50     46.83 o 
   4   5   2      892.27      931.86     21.14 o 
   5   5   2     1679.42     1514.27     27.70 o 
   6   5   2      502.00      502.08     20.19 o 
   7   5   2     4734.13     4400.20     52.69 o 
   8   5   2      538.75      572.12     21.51 o 
   9   5   2     7204.61     6692.46     62.04 o 
  10   5   2       99.99      111.24     18.96 o 
  11   5   2      105.77       95.80     19.34 o 
  12   5   2        0.15        0.00     22.63 o 
  13   5   2      668.61      704.22     36.61 o 
  14   5   2      164.38      165.91     27.40 o 
  15   5   2      732.56      711.10     41.59 o 
  16   5   2      128.89      142.38     32.11 o 
  17   5   2      637.75      648.66     44.13 o 
   0   6   2     5370.33     5723.01     84.40 o 
   1   6   2       61.61       85.69     18.00 o 
   2   6   2     8320.14     8001.50     77.66 o 
   3   6   2       86.15      126.42     10.23 o 
   4   6   2      716.46      632.36     19.43 o 
   5   6   2     1244.22     1267.32     26.82 o 
   6   6   2     2836.77     2717.50     39.60 o 
   7   6   2      621.99      635.98     23.19 o 
   8   6   2     4120.82     3904.33     54.66 o 
   9   6   2       28.51       35.38     16.42 o 
  10   6   2      276.31      287.82     23.17 o 
  11   6   2        2.77        0.00     19.68 o 
  12   6   2      362.11      416.23     30.82 o 
  13   6   2       94.03      100.69     26.37 o 
  14   6   2      994.85     1012.49     42.14 o 
  15   6   2       27.70       22.57     30.76 o 
  16   6   2      192.71      241.32     34.72 o 
   1   7   2     1012.43     1076.75     34.49 o 
   2   7   2        3.17        0.70     14.42 o 
   3   7   2       68.17       83.65     12.07 o 
   4   7   2       34.70       28.63     10.20 o 
   5   7   2      625.68      669.79     21.67 o 
   6   7   2      329.37      327.22     18.74 o 
   7   7   2        6.95       10.52     16.03 o 
   8   7   2       24.96       36.67     17.91 o 
   9   7   2      836.84      854.52     27.90 o 
  10   7   2       44.94       54.96     19.67 o 
  11   7   2      300.69      285.19     27.48 o 
  12   7   2       99.99       98.70     26.05 o 
  13   7   2        1.55        7.38     25.73 o 
  14   7   2       47.14       45.68     27.46 o 
  15   7   2      117.33      142.00     32.59 o 
   0   8   2      312.42      319.85     34.63 o 
   1   8   2       82.73       89.05     21.94 o 
   2   8   2       74.04       79.59     22.54 o 
   3   8   2      455.59      486.10     34.81 o 
   4   8   2     1874.34     1912.85     57.43 o 
   5   8   2     1092.74     1222.19     43.81 o 
   6   8   2        9.97        5.50     24.93 o 
   7   8   2      112.25      114.34     26.08 o 
   8   8   2      329.69      318.78     30.97 o 
   9   8   2       14.73       25.60     26.67 o 
  10   8   2      840.66      777.67     40.66 o 
  11   8   2      116.52      103.63     32.78 o 
  12   8   2        2.99        0.00     34.66 o 
  13   8   2       22.72       25.61     36.40 o 
  14   8   2        6.05        0.00     38.40 o 
   1   9   2      848.01      845.90     37.65 o 
   2   9   2      115.42       97.87     26.93 o 
   3   9   2      687.60      706.65     39.27 o 
   4   9   2      261.99      241.65     30.79 o 
   5   9   2      258.85      276.16     29.80 o 
   6   9   2      112.14      130.45     27.88 o 
   7   9   2     2173.67     2064.54     59.09 o 
   8   9   2        0.06        0.00     28.46 o 
   9   9   2      269.78      322.48     33.15 o 
  10   9   2        0.23        0.00     33.69 o 
  11   9   2      166.36      165.41     50.30 o 
  12   9   2       39.73       12.85     51.23 o 
   0  10   2     5356.51     5033.46    131.82 o 
   1  10   2       93.57       99.15     27.03 o 
   2  10   2      302.05      323.82     35.17 o 
   3  10   2       18.16       23.21     29.98 o 
   4  10   2      417.20      455.35     37.22 o 
   5  10   2       17.60       18.80     28.41 o 
   6  10   2     1459.99     1397.29     56.41 o 
   7  10   2       38.15       51.87     32.94 o 
   8  10   2     1101.38     1135.49     58.11 o 
   9  10   2        3.40        9.38     37.69 o 
  10  10   2      406.07      528.92     54.27 o 
  11  10   2       28.67        0.00     52.45 o 
   1  11   2     1027.57     1114.42     60.84 o 
   2  11   2        1.81       12.02     37.12 o 
   3  11   2      630.89      605.07     50.63 o 
   4  11   2       59.36       65.33     39.54 o 
   5  11   2      885.81      894.02     51.14 o 
   6  11   2       74.49       30.07     36.94 o 
   7  11   2      913.37      999.58     53.88 o 
   8  11   2       78.35       66.35     38.10 o 
   0  12   2       11.07       22.89     56.19 o 
   1  12   2       64.55       50.56     44.29 o 
   2  12   2      453.19      433.53     49.78 o 
   3  12   2       19.85       15.86     45.22 o 
   4  12   2      251.79      335.67     42.88 o 
   5  12   2       71.41      110.60     40.09 o 
   1   1   3     7882.44     8254.26     34.57 o 
   2   1   3     3259.04     3172.05     24.92 o 
   3   1   3     1316.65     1394.70     19.94 o 
   4   1   3     2010.04     2118.33     21.71 o 
   5   1   3      459.44      475.05     16.21 o 
   6   1   3        2.09        0.49      9.88 o 
   7   1   3     5338.77     5238.45     50.41 o 
   8   1   3     1223.07     1179.49     27.52 o 
   9   1   3      742.22      695.66     23.49 o 
  10   1   3        0.07        0.00     15.34 o 
  11   1   3      309.25      335.97     22.94 o 
  12   1   3      167.64      175.41     20.17 o 
  13   1   3     1331.40     1303.37     47.74 o 
  14   1   3      729.95      704.35     49.04 o 
  15   1   3     1243.73     1397.73     82.46 o 
  16   1   3       16.52        0.00     40.94 o 
  17   1   3      586.58      584.74     46.63 o 
  18   1   3       24.05       12.48     40.31 o 
   0   2   3    49314.10    45070.41    153.95 o 
   1   2   3      457.66      477.40     13.04 o 
   2   2   3     1485.24     1507.30     18.80 o 
   3   2   3     3384.13     3453.87     29.57 o 
   4   2   3     5160.43     5176.20     40.59 o 
   5   2   3      959.30     1050.14     21.52 o 
   6   2   3    16639.87    16089.64     94.62 o 
   7   2   3     1047.76     1110.46     29.49 o 
   8   2   3     6554.48     6657.15     68.19 o 
   9   2   3      271.04      266.49     20.08 o 
  10   2   3     1890.35     1843.32     41.62 o 
  11   2   3       90.24       92.79     17.94 o 
  12   2   3      383.57      390.76     25.88 o 
  13   2   3       35.12       30.69     34.93 o 
  14   2   3      303.59      354.41     42.26 o 
  15   2   3       41.28       20.43     31.31 o 
  16   2   3      437.41      458.32     41.90 o 
  17   2   3       12.54        0.00     37.91 o 
  18   2   3       99.16       64.90     39.99 o 
   1   3   3     5080.97     5041.81     36.77 o 
   2   3   3     5387.83     5608.67     40.63 o 
   3   3   3    10029.07     9897.18     56.34 o 
   4   3   3      427.23      518.56     16.28 o 
   5   3   3      364.67      236.70     13.64 o 
   6   3   3     5449.93     5796.02     52.75 o 
   7   3   3     1651.16     1466.03     32.17 o 
   8   3   3      234.38      289.88     19.41 o 
   9   3   3     2997.38     2824.79     47.02 o 
  10   3   3      641.28      592.90     26.32 o 
  11   3   3     2936.17     2963.45     52.04 o 
  12   3   3     2665.97     2559.07     72.56 o 
  13   3   3     1564.73     1656.18     50.00 o 
  14   3   3       79.29       58.52     30.01 o 
  15   3   3      580.70      639.40     42.89 o 
  16   3   3       87.50      101.97     33.77 o 
  17   3   3      336.60      333.18     38.48 o 
   0   4   3     3567.10     3359.38     61.50 o 
   1   4   3        4.15        4.29      8.62 o 
   2   4   3     3742.60     3663.71     51.37 o 
   3   4   3       20.65       12.20      9.76 o 
   4   4   3     5407.83     5454.46     48.70 o 
   5   4   3       55.90       77.11     12.43 o 
   6   4   3     3488.96     3482.73     43.15 o 
   7   4   3       84.23       77.10     14.08 o 
   8   4   3     1521.63     1411.90     38.54 o 
   9   4   3     1119.66     1047.64     25.41 o 
  10   4   3     1591.80     1578.25     39.92 o 
  11   4   3      630.51      656.08     29.79 o 
  12   4   3       87.99      116.47     19.53 o 
  13   4   3       55.65       62.32     24.89 o 
  14   4   3     1114.76     1108.93     48.98 o 
  15   4   3       69.01       85.85     31.47 o 
  16   4   3      590.33      636.64     45.29 o 
  17   4   3        0.00        4.94     34.01 o 
   1   5   3     1214.07     1304.50     23.61 o 
   2   5   3      995.70     1055.39     21.87 o 
   3   5   3        0.46        1.44     10.97 o 
   4   5   3     2538.74     2685.45     37.56 o 
   5   5   3      117.19      115.14     13.59 o 
   6   5   3      268.68      222.08     16.87 o 
   7   5   3      357.45      369.40     20.36 o 
   8   5   3      105.76      127.14     17.07 o 
   9   5   3        4.27        3.43     14.41 o 
  10   5   3       29.55       48.87     18.16 o 
  11   5   3       64.52       58.71     18.99 o 
  12   5   3      128.39      134.64     23.75 o 
  13   5   3       19.81       39.01     25.26 o 
  14   5   3      179.75      177.45     30.99 o 
  15   5   3       96.48      120.75     32.65 o 
  16   5   3       69.62       34.79     34.60 o 
   0   6   3     1662.70     1535.36     99.06 o 
   1   6   3       55.31       81.79     15.19 o 
   2   6   3     2350.13     2318.45     34.68 o 
   3   6   3     1482.63     1495.53     24.82 o 
   4   6   3       27.03       63.04     11.45 o 
   5   6   3        5.24        6.59     12.12 o 
   6   6   3      664.60      630.64     22.26 o 
   7   6   3      159.61      183.78     17.09 o 
   8   6   3      303.93      318.53     20.60 o 
   9   6   3        5.43       17.82     17.31 o 
  10   6   3      279.14      298.06     21.85 o 
  11   6   3      397.70      427.42     27.15 o 
  12   6   3      118.40      142.81     25.74 o 
  13   6   3        1.33       17.92     26.68 o 
  14   6   3     1057.33      954.03     48.31 o 
  15   6   3        0.35        0.00     33.31 o 
  16   6   3      445.15      466.30     39.86 o 
   1   7   3     4702.65     4667.03     86.18 o 
   2   7   3       94.66       96.75     17.10 o 
   3   7   3     1811.91     1780.55     42.05 o 
   4   7   3      881.52      943.55     23.26 o 
   5   7   3     2241.33     2126.62     34.92 o 
   6   7   3     1544.93     1489.14     32.06 o 
   7   7   3     8075.29     7616.41     69.68 o 
   8   7   3      471.22      473.47     24.10 o 
   9   7   3     3818.84     3787.71     56.67 o 
  10   7   3      743.13      797.26     30.59 o 
  11   7   3      195.35      206.49     24.22 o 
  12   7   3     1118.23     1049.99     42.47 o 
  13   7   3       78.11       89.03     27.83 o 
  14   7   3       97.29       90.06     29.08 o 
  15   7   3      257.62      301.88     35.69 o 
   0   8   3     2885.66     2772.56     89.04 o 
   1   8   3      466.39      507.46     29.22 o 
   2   8   3     1797.74     1805.12     49.93 o 
   3   8   3      347.46      406.45     32.68 o 
   4   8   3       11.03        2.51     22.86 o 
   5   8   3      606.20      582.62     33.59 o 
   6   8   3       33.42       42.39     20.79 o 
   7   8   3       45.99       50.71     21.27 o 
   8   8   3     1340.53     1342.92     42.54 o 
   9   8   3       71.28       59.70     23.71 o 
  10   8   3     1248.91     1245.18     47.03 o 
  11   8   3      558.91      468.65     44.80 o 
  12   8   3     1148.37     1074.96     73.39 o 
  13   8   3      155.62      137.43     49.37 o 
  14   8   3      600.42      533.99     54.54 o 
   1   9   3     1404.43     1334.29     50.64 o 
   2   9   3       76.47       70.05     26.03 o 
   3   9   3      342.87      420.77     33.84 o 
   4   9   3        8.11       10.78     26.67 o 
   5   9   3     1225.69     1282.29     47.65 o 
   6   9   3       54.74       50.39     27.59 o 
   7   9   3      851.79      879.58     49.72 o 
   8   9   3       15.54        3.54     33.19 o 
   9   9   3      264.37      320.54     38.45 o 
  10   9   3       47.20       46.36     34.65 o 
  11   9   3       83.09      120.30     49.32 o 
  12   9   3       57.53       91.58     52.82 o 
   0  10   3      236.02      250.25     64.92 o 
   1  10   3      502.71      417.96     38.88 o 
   2  10   3      307.50      284.91     39.17 o 
   3  10   3      221.23      199.01     37.35 o 
   4  10   3       83.44       63.96     31.99 o 
   5  10   3       33.78       20.50     31.77 o 
   6  10   3      162.74      148.97     36.74 o 
   7  10   3       20.93       34.74     36.92 o 
   8  10   3       86.80       92.00     36.85 o 
   9  10   3       23.23       23.22     38.39 o 
  10  10   3       16.67       38.53     51.94 o 
   1  11   3      365.19      416.05     41.59 o 
   2  11   3       37.36       25.04     41.03 o 
   3  11   3      524.29      465.85     46.65 o 
   4  11   3       73.21       83.18     35.67 o 
   5  11   3      560.39      555.29     44.77 o 
   6  11   3       20.47       16.25     36.77 o 
   7  11   3      244.87      296.02     41.02 o 
   8  11   3       52.48       60.84     38.81 o 
   0  12   3     1280.67     1422.32     90.63 o 
   1  12   3       33.42       37.65     46.42 o 
   2  12   3      409.08      412.78     51.62 o 
   3  12   3       88.33      100.92     40.11 o 
   4  12   3     1054.23     1112.28     74.80 o 
   0   0   4    19383.85    19243.86    108.72 o 
   1   0   4    18434.75    18453.61     71.43 o 
   2   0   4    63113.18    60146.26    258.30 o 
   3   0   4    18296.34    18548.41     92.99 o 
   4   0   4     8563.84     9470.46     69.45 o 
   5   0   4      146.41      173.38     14.51 o 
   6   0   4     7793.63     7436.13     63.76 o 
   7   0   4     1076.36     1062.70     26.72 o 
   8   0   4     1787.18     1738.08     32.23 o 
   9   0   4      426.27      484.77     29.82 o 
  10   0   4     1143.13     1025.37     49.79 o 
  11   0   4      180.06      189.19     31.30 o 
  12   0   4       44.21       41.27     32.24 o 
  13   0   4      611.18      598.45     48.93 o 
  14   0   4     2656.56     2381.17    130.38 o 
  15   0   4      227.28      250.51     60.64 o 
  16   0   4     2236.25     2063.66    122.06 o 
  17   0   4        4.44        0.96     65.22 o 
  18   0   4      405.25      332.61     80.80 o 
   1   1   4    16913.85    17100.13     56.50 o 
   2   1   4    14288.67    14504.04     64.21 o 
   3   1   4    11425.05    11724.35     63.45 o 
   4   1   4        0.01        0.23      7.26 o 
   5   1   4     1003.44     1055.20     17.91 o 
   6   1   4     1803.78     1952.89     22.59 o 
   7   1   4     7754.40     7239.45     53.02 o 
   8   1   4       34.94       40.24     10.49 o 
   9   1   4     1224.79     1103.02     29.44 o 
  10   1   4      229.18      213.12     14.69 o 
  11   1   4      925.04      945.93     29.18 o 
  12   1   4       44.10       48.19     25.12 o 
  13   1   4      158.83      197.06     29.43 o 
  14   1   4       51.24       28.81     38.19 o 
  15   1   4      162.42      211.35     43.87 o 
  16   1   4      127.96      115.47     45.19 o 
  17   1   4      329.87      381.88     52.73 o 
  18   1   4        0.04        0.00     42.43 o 
   0   2   4    32143.45    30425.52    110.27 o 
   1   2   4    28823.84    28792.94     80.55 o 
   2   2   4       97.07      100.14      9.32 o 
   3   2   4      767.40      831.45     17.39 o 
   4   2   4        3.54       14.28      8.31 o 
   5   2   4      586.54      664.55     17.39 o 
   6   2   4      308.29      320.56     13.34 o 
   7   2   4     1250.56     1277.71     22.96 o 
   8   2   4      603.07      612.16     18.35 o 
   9   2   4      280.04      336.04     21.62 o 
  10   2   4      806.96      757.94     29.94 o 
  11   2   4      174.54      195.21     21.41 o 
  12   2   4      262.68      259.45     29.09 o 
  13   2   4      313.38      320.37     31.60 o 
  14   2   4       44.27       51.69     35.06 o 
  15   2   4      405.16      347.45     45.43 o 
  16   2   4       33.37       12.85     37.65 o 
  17   2   4        6.27        0.00     37.10 o 
  18   2   4        2.19        5.38     39.41 o 
   1   3   4     5483.32     5469.98     46.31 o 
   2   3   4      654.81      679.98     14.78 o 
   3   3   4     5775.83     5799.87     56.44 o 
   4   3   4      705.64      721.48     18.99 o 
   5   3   4     1889.93     1831.90     29.11 o 
   6   3   4      428.26      445.73     17.45 o 
   7   3   4      398.39      454.17     18.49 o 
   8   3   4      897.41      920.70     24.59 o 
   9   3   4      792.82      833.53     24.64 o 
  10   3   4       82.74       68.18     18.38 o 
  11   3   4       18.13        9.83     18.87 o 
  12   3   4        9.15       10.20     20.08 o 
  13   3   4      534.83      570.05     40.27 o 
  14   3   4       15.89        5.91     31.93 o 
  15   3   4        3.76        0.00     35.93 o 
  16   3   4        3.02        0.00     35.04 o 
  17   3   4       24.06       10.65     36.24 o 
   0   4   4    18098.39    16903.08     99.76 o 
   1   4   4      164.03      188.02     14.75 o 
   2   4   4    17235.78    16775.18     89.38 o 
   3   4   4     3902.51     4157.99     41.67 o 
   4   4   4     8323.98     7773.02     58.43 o 
   5   4   4      226.75      212.19     15.21 o 
   6   4   4     7713.69     7402.70     62.00 o 
   7   4   4     1047.71     1134.38     28.07 o 
   8   4   4     2940.21     2859.43     43.09 o 
   9   4   4      510.03      512.29     23.28 o 
  10   4   4     2917.04     2802.76     51.95 o 
  11   4   4       95.18      110.84     20.86 o 
  12   4   4     1009.74      990.10     36.05 o 
  13   4   4      108.43      110.81     31.86 o 
  14   4   4      573.05      671.08     46.48 o 
  15   4   4       50.13       68.84     31.72 o 
  16   4   4      210.15      268.63     37.41 o 
  17   4   4        0.93        6.69     38.60 o 
   1   5   4      652.94      639.87     21.33 o 
   2   5   4     2045.95     2178.57     33.97 o 
   3   5   4     3716.16     3527.67     39.89 o 
   4   5   4      658.00      730.77     21.89 o 
   5   5   4     1563.11     1438.91     30.32 o 
   6   5   4      877.68      857.74     25.89 o 
   7   5   4     5800.19     5599.91     60.12 o 
   8   5   4      361.35      365.62     21.59 o 
   9   5   4     3027.06     2978.35     48.22 o 
  10   5   4        7.30        9.14     19.51 o 
  11   5   4      128.94      121.80     21.20 o 
  12   5   4        0.17        5.36     23.24 o 
  13   5   4     2144.26     2195.89     62.33 o 
  14   5   4       33.55       26.30     29.52 o 
  15   5   4      991.93      947.80     50.69 o 
  16   5   4       26.09       13.93     34.56 o 
   0   6   4     2625.42     2610.49     90.48 o 
   1   6   4      539.44      547.70     28.22 o 
   2   6   4     4097.77     4069.38     43.33 o 
   3   6   4      114.09      110.87     13.17 o 
   4   6   4     3511.32     3378.90     45.04 o 
   5   6   4        0.00        0.79     13.97 o 
   6   6   4     1310.51     1282.86     31.99 o 
   7   6   4      296.17      296.37     20.68 o 
   8   6   4      737.57      749.91     28.32 o 
   9   6   4       86.73       87.46     18.83 o 
  10   6   4     1647.58     1661.13     41.74 o 
  11   6   4      576.56      586.23     29.86 o 
  12   6   4      196.50      185.78     26.93 o 
  13   6   4       34.14       42.76     25.97 o 
  14   6   4      675.23      750.61     44.43 o 
  15   6   4       92.72      140.53     32.14 o 
   1   7   4     2507.19     2532.93     62.67 o 
   2   7   4      199.34      202.14     17.98 o 
   3   7   4     1186.68     1202.49     32.83 o 
   4   7   4      990.77      997.17     27.93 o 
   5   7   4      271.71      292.48     18.87 o 
   6   7   4       90.52       89.93     15.30 o 
   7   7   4     1607.27     1597.40     35.38 o 
   8   7   4     1386.03     1385.83     34.66 o 
   9   7   4      353.29      364.86     23.77 o 
  10   7   4       12.16       22.42     21.43 o 
  11   7   4      329.90      345.71     26.45 o 
  12   7   4       13.62        9.10     25.98 o 
  13   7   4      694.77      718.85     47.04 o 
  14   7   4       10.51        5.21     43.09 o 
  15   7   4       19.68        5.44     45.48 o 
   0   8   4      954.43      850.40     56.34 o 
   1   8   4        3.29        0.00     28.09 o 
   2   8   4      186.59      180.92     23.07 o 
   3   8   4       83.58      100.35     20.24 o 
   4   8   4      259.85      245.28     23.30 o 
   5   8   4      222.39      236.36     23.29 o 
   6   8   4       18.43       17.95     20.75 o 
   7   8   4        5.27        2.70     22.07 o 
   8   8   4      145.84      137.39     26.89 o 
   9   8   4      233.18      266.42     30.63 o 
  10   8   4       26.21       30.87     31.24 o 
  11   8   4      352.49      357.00     43.25 o 
  12   8   4       29.25       58.49     50.59 o 
  13   8   4       79.71       56.02     48.08 o 
   1   9   4     1468.72     1556.46     54.16 o 
   2   9   4      371.84      335.91     34.95 o 
   3   9   4      169.69      175.36     33.31 o 
   4   9   4      106.41       64.70     32.42 o 
   5   9   4      764.18      772.73     47.25 o 
   6   9   4      192.21      197.69     34.39 o 
   7   9   4     1172.18     1251.21     56.68 o 
   8   9   4       35.28       14.27     34.77 o 
   9   9   4     1428.50     1320.18     58.32 o 
  10   9   4       25.09       17.11     41.28 o 
  11   9   4      486.41      543.31     62.20 o 
  12   9   4       97.23       89.81     52.85 o 
   0  10   4     4098.26     4141.83    185.47 o 
   1  10   4        1.23       12.75     32.37 o 
   2  10   4     2923.86     2592.42     66.75 o 
   3  10   4      305.58      296.97     37.07 o 
   4  10   4     1515.97     1466.63     62.61 o 
   5  10   4        9.28       21.97     37.78 o 
   6  10   4     1757.00     1674.23     66.90 o 
   7  10   4       14.56       29.20     37.90 o 
   8  10   4     1598.54     1553.40     65.89 o 
   9  10   4       71.60       69.51     41.82 o 
  10  10   4      336.73      374.77     49.32 o 
   1  11   4      876.46      954.09     52.44 o 
   2  11   4      148.68      118.81     38.05 o 
   3  11   4      113.42      157.66     36.69 o 
   4  11   4        1.19        7.14     37.11 o 
   5  11   4      759.63      651.32     47.61 o 
   6  11   4      173.80      162.01     37.09 o 
   7  11   4      570.60      605.57     51.96 o 
   8  11   4      147.87      186.87     41.87 o 
   0  12   4      325.52      381.23     65.77 o 
   1  12   4       30.35       41.38     41.87 o 
   2  12   4      407.45      357.15     44.63 o 
   3  12   4        5.56       11.29     42.61 o 
   1   1   5     1313.51     1311.71     15.97 o 
   2   1   5      278.04      257.61     10.55 o 
   3   1   5     2579.76     2585.17     26.82 o 
   4   1   5        0.49        1.99      9.51 o 
   5   1   5     3451.15     3353.19     31.77 o 
   6   1   5      143.40      158.93     10.30 o 
   7   1   5     3189.81     3049.25     37.56 o 
   8   1   5      203.78      240.20     13.19 o 
   9   1   5      588.00      548.28     17.99 o 
  10   1   5      226.08      221.67     14.02 o 
  11   1   5     1185.18     1092.89     37.07 o 
  12   1   5      632.81      647.09     32.71 o 
  13   1   5     2007.09     2020.91     56.66 o 
  14   1   5      112.60      103.54     30.01 o 
  15   1   5      485.49      495.68     50.42 o 
  16   1   5      152.58      143.11     44.15 o 
  17   1   5      242.44      243.28     51.58 o 
   0   2   5    32615.28    31543.22    190.25 o 
   1   2   5     1128.94     1291.51     17.86 o 
   2   2   5     8824.77     8758.04     47.62 o 
   3   2   5      493.99      510.23     14.59 o 
   4   2   5     4228.76     4033.23     36.86 o 
   5   2   5      680.55      755.68     20.58 o 
   6   2   5     5044.26     4751.95     61.71 o 
   7   2   5      231.65      320.37     18.50 o 
   8   2   5     4880.03     4560.49     60.83 o 
   9   2   5       15.31       21.09     13.75 o 
  10   2   5     3297.59     3126.35     47.67 o 
  11   2   5     1700.42     1609.81     43.32 o 
  12   2   5      335.09      343.74     32.44 o 
  13   2   5        0.07        0.00     28.44 o 
  14   2   5      763.82      819.99     80.09 o 
  15   2   5        0.13        1.58     35.51 o 
  16   2   5      765.94      809.65     54.56 o 
  17   2   5       24.96        6.72     41.47 o 
   1   3   5    17965.78    17609.36     84.43 o 
   2   3   5      667.97      830.78     20.88 o 
   3   3   5      644.86      618.97     15.10 o 
   4   3   5      448.03      498.25     15.88 o 
   5   3   5     1106.16     1048.75     22.13 o 
   6   3   5      603.23      604.23     18.62 o 
   7   3   5    14211.65    13842.85     78.98 o 
   8   3   5      118.54      100.95     13.00 o 
   9   3   5     3706.31     3622.58     76.07 o 
  10   3   5      355.24      379.35     24.42 o 
  11   3   5      196.44      229.71     21.94 o 
  12   3   5       44.30       26.46     23.39 o 
  13   3   5      366.18      409.31     32.65 o 
  14   3   5       94.39       86.43     33.62 o 
  15   3   5     1035.15     1047.48     55.70 o 
  16   3   5       13.57       54.01     38.04 o 
  17   3   5      465.34      470.14     44.60 o 
   0   4   5    14820.17    14441.38    101.19 o 
   1   4   5     3629.90     3852.34     44.95 o 
   2   4   5     7118.16     7000.41     60.23 o 
   3   4   5     2687.60     2797.58     32.63 o 
   4   4   5     4752.76     4497.88     45.22 o 
   5   4   5       80.04       70.55     12.75 o 
   6   4   5     3552.29     3387.23     43.69 o 
   7   4   5      743.90      815.68     24.98 o 
   8   4   5     3932.29     3769.11     48.54 o 
   9   4   5       15.85       20.95     16.02 o 
  10   4   5     1282.70     1325.34     38.71 o 
  11   4   5       61.77       69.34     20.99 o 
  12   4   5      699.37      664.98     35.94 o 
  13   4   5       20.84       29.94     31.62 o 
  14   4   5      793.90      876.55     50.90 o 
  15   4   5        0.00        0.00     36.53 o 
  16   4   5      260.88      295.48     37.46 o 
  17   4   5       47.08       47.28     36.70 o 
   1   5   5       56.49       48.61     13.33 o 
   2   5   5      741.48      799.28     20.24 o 
   3   5   5      649.66      613.41     23.86 o 
   4   5   5      325.09      380.61     17.75 o 
   5   5   5     1384.40     1340.80     29.56 o 
   6   5   5       84.37       92.80     15.58 o 
   7   5   5       15.50        7.74     15.77 o 
   8   5   5      131.57      125.82     17.73 o 
   9   5   5       34.71       19.21     17.64 o 
  10   5   5      153.35      149.62     22.18 o 
  11   5   5      450.83      426.53     28.23 o 
  12   5   5       24.40       31.26     22.64 o 
  13   5   5        0.09        6.12     32.16 o 
  14   5   5        7.85        0.00     33.13 o 
  15   5   5      161.18      166.75     34.54 o 
  16   5   5        9.03       22.64     35.78 o 
   0   6   5       62.98       27.58     29.41 o 
   1   6   5       24.29       24.53     12.71 o 
   2   6   5      220.24      215.24     15.09 o 
   3   6   5      158.31      160.96     14.27 o 
   4   6   5      630.36      619.99     22.54 o 
   5   6   5       15.46       10.49     14.13 o 
   6   6   5      622.26      615.84     24.58 o 
   7   6   5      244.76      252.95     19.98 o 
   8   6   5      157.51      166.73     18.99 o 
   9   6   5       45.67       60.18     19.55 o 
  10   6   5      303.12      271.38     26.04 o 
  11   6   5     1338.83     1185.29     41.16 o 
  12   6   5       36.68       33.73     24.01 o 
  13   6   5        6.13       10.37     30.17 o 
  14   6   5      117.09      143.30     36.77 o 
  15   6   5        1.81        1.95     40.08 o 
   1   7   5      865.19      876.16     35.83 o 
   2   7   5       13.46        6.92     19.50 o 
   3   7   5     3925.13     3691.39     53.00 o 
   4   7   5      502.13      480.31     22.25 o 
   5   7   5      971.13     1002.41     29.86 o 
   6   7   5       47.39       34.15     17.24 o 
   7   7   5      270.55      279.32     22.38 o 
   8   7   5      279.89      337.18     26.26 o 
   9   7   5      625.22      683.21     33.25 o 
  10   7   5      608.07      555.75     32.04 o 
  11   7   5      532.70      592.45     34.78 o 
  12   7   5       53.76       32.32     32.39 o 
  13   7   5     1033.10     1101.92     65.27 o 
  14   7   5        0.64       17.10     42.93 o 
   0   8   5       79.38      103.32     36.28 o 
   1   8   5        2.43       11.77     27.39 o 
   2   8   5       11.46       34.83     21.33 o 
   3   8   5     1133.18     1179.92     39.86 o 
   4   8   5       56.60       30.15     24.04 o 
   5   8   5      529.29      534.79     33.56 o 
   6   8   5      979.09     1011.38     42.18 o 
   7   8   5      670.36      676.10     37.45 o 
   8   8   5      841.17      833.46     41.15 o 
   9   8   5      303.68      282.68     35.00 o 
  10   8   5      217.46      265.04     35.44 o 
  11   8   5       51.74       46.35     33.86 o 
  12   8   5      153.40      185.02     40.95 o 
  13   8   5      171.42      173.92     51.69 o 
   1   9   5     1268.13     1264.43     51.16 o 
   2   9   5      279.82      292.96     34.49 o 
   3   9   5      894.26      905.13     49.81 o 
   4   9   5      567.24      556.72     42.59 o 
   5   9   5      316.70      339.80     37.52 o 
   6   9   5       22.47       13.41     33.30 o 
   7   9   5      216.75      245.50     36.75 o 
   8   9   5       52.30       34.60     36.02 o 
   9   9   5      600.40      581.69     70.07 o 
  10   9   5      282.33      291.06     44.80 o 
  11   9   5       89.94       95.54     52.10 o 
  12   9   5        0.04        0.00     54.30 o 
   0  10   5       18.73       18.20     42.00 o 
   1  10   5        0.24        6.14     29.66 o 
   2  10   5      126.17      147.79     31.93 o 
   3  10   5       48.54       63.66     35.46 o 
   4  10   5       71.06       71.38     37.13 o 
   5  10   5        0.48        0.00     37.73 o 
   6  10   5       18.47       15.63     37.50 o 
   7  10   5       54.77       29.69     38.62 o 
   8  10   5        1.82        0.92     39.18 o 
   9  10   5       96.04      150.08     45.75 o 
  10  10   5       34.49       17.52     46.74 o 
   1  11   5     2080.85     1887.51     63.26 o 
   2  11   5        0.04        4.68     36.43 o 
   3  11   5      317.19      327.57     41.95 o 
   4  11   5        0.39        0.00     38.80 o 
   5  11   5      254.85      307.04     41.95 o 
   6  11   5      256.98      269.07     43.77 o 
   7  11   5     1377.29     1330.76     67.46 o 
   0  12   5     2864.59     3223.62    111.57 o 
   1  12   5       84.91       87.79     37.93 o 
   2  12   5     1098.21     1147.09     62.05 o 
   0   0   6      296.08      268.02     21.67 o 
   1   0   6      164.61      170.25     13.61 o 
   2   0   6     2427.62     2253.12     38.68 o 
   3   0   6        6.56        5.09     13.05 o 
   4   0   6      658.27      746.24     26.42 o 
   5   0   6     4484.97     4688.31     60.42 o 
   6   0   6      364.17      400.94     22.47 o 
   7   0   6     2332.23     2458.23     46.36 o 
   8   0   6      286.84      232.02     20.53 o 
   9   0   6      290.01      299.64     21.86 o 
  10   0   6     1080.52     1121.40     57.24 o 
  11   0   6      332.64      338.10     41.02 o 
  12   0   6     1650.52     1610.11     71.56 o 
  13   0   6      598.85      565.49     51.19 o 
  14   0   6     2146.95     2054.51     86.19 o 
  15   0   6       17.14       14.50     59.19 o 
  16   0   6      896.27      925.41     94.81 o 
  17   0   6       95.73       91.65     71.01 o 
   1   1   6      658.73      611.82     12.89 o 
   2   1   6     1106.65     1122.09     19.41 o 
   3   1   6       14.01       11.87      8.67 o 
   4   1   6      494.41      514.70     17.34 o 
   5   1   6     4423.26     4174.08     42.83 o 
   6   1   6     5741.90     5871.26     50.92 o 
   7   1   6     3979.22     3930.07     47.82 o 
   8   1   6       54.87       57.84      8.33 o 
   9   1   6     1075.26     1016.79     24.82 o 
  10   1   6      123.70      120.92     16.94 o 
  11   1   6      176.96      245.38     25.82 o 
  12   1   6     1837.06     1854.85     49.92 o 
  13   1   6       93.90       91.46     25.13 o 
  14   1   6       19.02        7.99     32.28 o 
  15   1   6      681.58      706.36     60.76 o 
  16   1   6       22.90       13.48     46.72 o 
  17   1   6      104.94      116.25     48.38 o 
   0   2   6      838.53      940.27     20.03 o 
   1   2   6     1107.69     1145.23     18.28 o 
   2   2   6      951.26     1001.63     19.31 o 
   3   2   6     3861.04     3977.18     35.90 o 
   4   2   6     3405.93     3291.08     46.62 o 
   5   2   6     1103.72     1093.98     20.65 o 
   6   2   6        9.40        8.36     10.89 o 
   7   2   6     1318.76     1355.95     28.62 o 
   8   2   6      328.66      352.06     18.24 o 
   9   2   6        1.46       17.87     13.85 o 
  10   2   6        1.81        0.00     14.59 o 
  11   2   6     1034.38      994.60     38.19 o 
  12   2   6      230.44      221.10     28.92 o 
  13   2   6      255.55      279.44     32.47 o 
  14   2   6       18.91       20.71     28.73 o 
  15   2   6        0.53       17.56     36.48 o 
  16   2   6        1.32        9.09     40.25 o 
  17   2   6        5.47        0.00     51.88 o 
   1   3   6     3168.91     3164.73     30.32 o 
   2   3   6      104.22      105.55     10.81 o 
   3   3   6      744.09      770.66     21.87 o 
   4   3   6      818.60      993.96     21.46 o 
   5   3   6       92.84       73.53     11.31 o 
   6   3   6       15.77       30.53     11.14 o 
   7   3   6     2476.50     2351.14     33.62 o 
   8   3   6       97.23      107.36     17.97 o 
   9   3   6     1392.78     1301.11     35.82 o 
  10   3   6     1164.35     1075.52     34.14 o 
  11   3   6       30.62       37.30     23.26 o 
  12   3   6      182.12      192.64     27.49 o 
  13   3   6      297.59      312.64     31.43 o 
  14   3   6       58.80       64.47     35.20 o 
  15   3   6       22.48        4.41     32.36 o 
  16   3   6       27.14       29.54     35.42 o 
  17   3   6      110.57      103.87     37.00 o 
   0   4   6    16534.97    15981.48    172.49 o 
   1   4   6      799.27      797.29     24.90 o 
   2   4   6     8619.60     8546.16     69.74 o 
   3   4   6        0.97        2.26     13.86 o 
   4   4   6     5872.51     5662.46     77.48 o 
   5   4   6       66.23       62.06     12.40 o 
   6   4   6     6506.97     6197.78     55.35 o 
   7   4   6        1.42        5.12     13.70 o 
   8   4   6     4466.19     4169.76     48.26 o 
   9   4   6      257.30      275.74     21.28 o 
  10   4   6     1430.94     1385.85     36.92 o 
  11   4   6       11.55       13.17     19.41 o 
  12   4   6      164.67      237.63     29.09 o 
  13   4   6       33.27       31.28     28.26 o 
  14   4   6      116.39      119.76     35.33 o 
  15   4   6       33.44       60.38     35.56 o 
  16   4   6      395.80      448.78     48.44 o 
   1   5   6     8482.49     8144.89     70.57 o 
   2   5   6     1156.32     1162.74     30.35 o 
   3   5   6     2335.94     2234.50     40.28 o 
   4   5   6      711.08      834.18     21.83 o 
   5   5   6     1454.93     1447.26     29.10 o 
   6   5   6     1690.34     1791.03     33.72 o 
   7   5   6     2199.14     2219.44     40.28 o 
   8   5   6       36.14       36.47     16.10 o 
   9   5   6     2115.67     1991.88     46.36 o 
  10   5   6        2.00        0.00     20.28 o 
  11   5   6      756.47      749.08     34.25 o 
  12   5   6      239.82      247.84     30.75 o 
  13   5   6     1448.02     1331.59     57.70 o 
  14   5   6        1.51        5.77     40.10 o 
  15   5   6      762.76      811.39     61.99 o 
  16   5   6        3.74        9.41     40.45 o 
   0   6   6     1310.93     1195.22     65.56 o 
   1   6   6        6.56        3.51     14.19 o 
   2   6   6     1133.65     1070.01     30.19 o 
   3   6   6      982.32      964.31     24.18 o 
   4   6   6        9.83        5.47     12.71 o 
   5   6   6       19.02       16.23     14.54 o 
   6   6   6     2433.54     2457.24     50.54 o 
   7   6   6       36.00       45.41     16.71 o 
   8   6   6     3632.77     3430.18     68.93 o 
   9   6   6       80.78       46.24     24.49 o 
  10   6   6      559.01      568.20     35.72 o 
  11   6   6      226.22      198.22     28.93 o 
  12   6   6      477.87      507.80     41.04 o 
  13   6   6        0.04        0.00     39.98 o 
  14   6   6      829.35      837.58     54.26 o 
  15   6   6       12.50       46.08     39.69 o 
   1   7   6     1130.22     1139.84     38.24 o 
   2   7   6       43.63       70.98     20.29 o 
   3   7   6      316.06      278.50     24.00 o 
   4   7   6       10.98        8.08     22.81 o 
   5   7   6     1075.69     1069.26     35.96 o 
   6   7   6      115.03      134.55     21.54 o 
   7   7   6      233.12      252.88     24.57 o 
   8   7   6       60.54       78.85     22.37 o 
   9   7   6     1030.23      969.10     42.88 o 
  10   7   6      308.15      298.80     31.55 o 
  11   7   6      149.46      172.85     30.47 o 
  12   7   6      210.05      202.81     34.25 o 
  13   7   6        6.94        5.87     42.87 o 
  14   7   6       13.86       55.83     45.50 o 
   0   8   6        3.91        0.00     40.84 o 
   1   8   6     1150.20     1132.35     45.59 o 
   2   8   6      814.62      761.55     32.96 o 
   3   8   6       98.99      116.03     22.86 o 
   4   8   6       12.83        0.00     25.23 o 
   5   8   6       74.60       71.71     26.33 o 
   6   8   6      217.04      218.49     29.71 o 
   7   8   6      110.40       97.63     26.83 o 
   8   8   6       29.10       29.02     31.26 o 
   9   8   6      245.50      244.71     34.24 o 
  10   8   6      134.59      158.11     34.14 o 
  11   8   6       98.47       74.40     36.46 o 
  12   8   6       17.33        9.92     49.71 o 
  13   8   6       57.55       52.72     52.63 o 
   1   9   6     2510.75     2400.80     62.21 o 
   2   9   6      247.06      263.06     32.76 o 
   3   9   6     1657.81     1862.03     60.53 o 
   4   9   6      112.13       85.22     35.05 o 
   5   9   6      136.24      167.32     35.40 o 
   6   9   6        0.40        0.00     34.66 o 
   7   9   6     1098.98     1095.74     55.89 o 
   8   9   6       34.34       47.03     40.94 o 
   9   9   6      450.22      488.70     50.90 o 
  10   9   6       82.20       74.96     42.38 o 
  11   9   6      196.51      206.93     45.78 o 
   0  10   6     2665.91     2550.64     90.48 o 
   1  10   6       74.77       82.00     30.77 o 
   2  10   6     1578.73     1526.52     55.58 o 
   3  10   6        1.26       12.91     34.94 o 
   4  10   6     1602.13     1662.18     67.20 o 
   5  10   6      111.23      104.85     38.18 o 
   6  10   6     1961.08     2011.79     73.84 o 
   7  10   6       89.86       82.36     37.38 o 
   8  10   6      903.37      882.82     62.88 o 
   9  10   6        3.57       12.09     45.86 o 
   1  11   6      745.08      787.66     44.74 o 
   2  11   6        9.04       16.38     32.86 o 
   3  11   6      728.36      749.57     47.24 o 
   4  11   6       17.05       27.72     42.44 o 
   5  11   6      516.68      511.99     50.75 o 
   6  11   6       62.06       23.99     41.89 o 
   1   1   7      355.08      363.70     11.70 o 
   2   1   7       77.64       74.59      9.99 o 
   3   1   7     2397.51     2339.06     33.68 o 
   4   1   7      340.95      351.88     16.77 o 
   5   1   7     1000.33      948.53     23.99 o 
   6   1   7      517.60      517.54     17.41 o 
   7   1   7     2568.06     2602.32     43.55 o 
   8   1   7      441.91      432.05     14.25 o 
   9   1   7     1639.46     1592.03     37.06 o 
  10   1   7      227.48      210.63     24.88 o 
  11   1   7        6.32       18.63     22.89 o 
  12   1   7      965.33      972.40     40.37 o 
  13   1   7       74.14      100.83     29.50 o 
  14   1   7        0.03        2.23     29.39 o 
  15   1   7      303.35      290.50     49.95 o 
  16   1   7        0.51       12.24     50.28 o 
  17   1   7      171.54      180.71     52.91 o 
   0   2   7    15526.85    14492.94     97.43 o 
   1   2   7     1034.40     1039.79     19.19 o 
   2   2   7     2341.08     2339.77     29.59 o 
   3   2   7     1102.89     1148.07     22.10 o 
   4   2   7      316.58      278.58     14.14 o 
   5   2   7      222.02      298.57     14.01 o 
   6   2   7     3908.66     3494.25     39.96 o 
   7   2   7       60.28       75.17     12.94 o 
   8   2   7     1834.53     1749.79     33.76 o 
   9   2   7      220.43      222.91     17.03 o 
  10   2   7     1975.49     1918.13     53.24 o 
  11   2   7       60.03       49.40     24.93 o 
  12   2   7     1007.59      981.77     40.28 o 
  13   2   7       14.20       38.31     29.16 o 
  14   2   7     2019.58     1946.77     62.08 o 
  15   2   7       91.11       88.95     38.55 o 
  16   2   7      703.17      699.32     62.14 o 
  17   2   7        5.66       12.11     48.61 o 
   1   3   7     9195.63     9067.67     55.62 o 
   2   3   7       18.56        6.91     10.77 o 
   3   3   7    12471.70    12117.32     67.34 o 
   4   3   7     6257.65     6499.46     57.90 o 
   5   3   7     3746.49     3639.73     43.84 o 
   6   3   7       84.05       88.25     12.63 o 
   7   3   7     4879.16     4727.62     44.55 o 
   8   3   7       90.08       83.19     17.90 o 
   9   3   7     2475.97     2398.76     44.74 o 
  10   3   7      294.48      307.01     28.08 o 
  11   3   7     1342.35     1339.91     42.37 o 
  12   3   7      130.57      127.46     28.91 o 
  13   3   7      535.77      575.43     36.18 o 
  14   3   7      996.01      969.56     43.79 o 
  15   3   7      143.19      229.72     35.65 o 
  16   3   7        3.06        1.30     38.11 o 
   0   4   7     5384.29     5461.14     81.63 o 
   1   4   7      674.91      744.78     23.09 o 
   2   4   7      490.76      489.72     18.55 o 
   3   4   7      448.57      470.71     22.17 o 
   4   4   7     3236.44     3024.02     61.21 o 
   5   4   7        0.03        4.42     11.16 o 
   6   4   7     2213.47     2112.04     34.24 o 
   7   4   7      255.78      294.01     17.55 o 
   8   4   7     1040.79      998.07     30.93 o 
   9   4   7       86.14      130.42     19.48 o 
  10   4   7      357.08      336.97     23.43 o 
  11   4   7       87.17       81.22     23.05 o 
  12   4   7      293.30      300.36     30.97 o 
  13   4   7      550.24      557.57     51.50 o 
  14   4   7      134.35      151.36     37.17 o 
  15   4   7        0.12        0.13     39.41 o 
  16   4   7      170.05      193.05     42.59 o 
   1   5   7       61.51       75.26     15.89 o 
   2   5   7      117.84      124.29     17.56 o 
   3   5   7        0.77        0.00     15.71 o 
   4   5   7        1.03        0.00     17.26 o 
   5   5   7       16.85       27.25     11.30 o 
   6   5   7      427.49      533.45     21.03 o 
   7   5   7      196.32      193.97     17.51 o 
   8   5   7        8.34        7.77     18.08 o 
   9   5   7        6.44       17.32     21.86 o 
  10   5   7        1.93        0.00     22.15 o 
  11   5   7       32.56       55.01     26.40 o 
  12   5   7      266.70      229.61     31.35 o 
  13   5   7      128.78      153.32     36.72 o 
  14   5   7        0.02       30.21     45.07 o 
  15   5   7       48.91       44.03     48.15 o 
   0   6   7     1813.13     1786.64     69.89 o 
   1   6   7      116.21      130.53     17.64 o 
   2   6   7      168.02      174.22     19.31 o 
   3   6   7        4.25        4.09     16.76 o 
   4   6   7      254.75      278.40     21.50 o 
   5   6   7       28.71       37.45     18.67 o 
   6   6   7     1727.70     1682.97     40.97 o 
   7   6   7       40.92       29.72     20.03 o 
   8   6   7     1366.87     1438.09     44.27 o 
   9   6   7      138.55      114.17     24.27 o 
  10   6   7       13.64        5.69     24.22 o 
  11   6   7       14.27        2.74     28.62 o 
  12   6   7       62.24       65.13     29.77 o 
  13   6   7      112.02      105.49     42.27 o 
  14   6   7       11.02        9.25     45.19 o 
   1   7   7     2125.38     2045.41     50.24 o 
   2   7   7      554.78      542.35     30.92 o 
   3   7   7      200.17      176.04     25.31 o 
   4   7   7      884.30      896.78     36.68 o 
   5   7   7       12.98       18.19     22.87 o 
   6   7   7      667.05      647.58     30.45 o 
   7   7   7     1134.84     1101.27     37.28 o 
   8   7   7      187.33      182.44     25.82 o 
   9   7   7      897.44      968.94     41.09 o 
  10   7   7       43.60       58.48     25.39 o 
  11   7   7      148.44      175.76     27.64 o 
  12   7   7       68.48       46.79     33.05 o 
  13   7   7     1195.55     1160.89     89.72 o 
   0   8   7     1798.07     1827.05     82.36 o 
   1   8   7     1282.29     1264.15     49.88 o 
   2   8   7     3356.43     3236.74     61.00 o 
   3   8   7      507.68      484.95     30.25 o 
   4   8   7      827.56      859.46     38.16 o 
   5   8   7      249.58      276.52     28.53 o 
   6   8   7     1276.07     1295.53     60.79 o 
   7   8   7        4.22        0.00     26.42 o 
   8   8   7     1561.56     1574.32     56.47 o 
   9   8   7        0.14       12.51     31.29 o 
  10   8   7     1269.18     1284.16     53.77 o 
  11   8   7       32.92       49.86     34.01 o 
  12   8   7       31.32        0.00     44.16 o 
   1   9   7     1183.39     1146.59     48.16 o 
   2   9   7       14.92       22.02     30.65 o 
   3   9   7      108.09      111.46     29.40 o 
   4   9   7       72.47       43.71     31.54 o 
   5   9   7      544.43      571.05     41.40 o 
   6   9   7       69.38       82.45     32.17 o 
   7   9   7      823.00      930.20     55.37 o 
   8   9   7       67.12       80.25     37.79 o 
   9   9   7      359.98      434.78     45.51 o 
  10   9   7      178.75      220.60     41.92 o 
  11   9   7       21.13       18.87     41.94 o 
   0  10   7       30.11       22.60     43.34 o 
   1  10   7        6.59        0.00     33.96 o 
   2  10   7       13.95       20.11     32.51 o 
   3  10   7      343.10      326.76     38.70 o 
   4  10   7        9.17       16.78     36.88 o 
   5  10   7       65.05       78.90     36.48 o 
   6  10   7       17.77       27.28     37.12 o 
   7  10   7       56.51       57.29     41.34 o 
   8  10   7        9.27       22.24     44.03 o 
   1  11   7      112.09      115.19     34.03 o 
   2  11   7       18.30       23.37     33.19 o 
   3  11   7      680.99      645.16     53.59 o 
   4  11   7        5.22        0.00     40.22 o 
   5  11   7      339.47      308.66     44.88 o 
   0   0   8    10837.06     9749.14    113.39 o 
   1   0   8     1100.59     1058.63     30.15 o 
   2   0   8     9392.36     9055.45     90.49 o 
   3   0   8     2493.46     2607.84     56.38 o 
   4   0   8    14134.89    13140.11    121.35 o 
   5   0   8     3847.87     4056.09     71.17 o 
   6   0   8    11577.52    11231.03    116.50 o 
   7   0   8      464.08      414.77     29.94 o 
   8   0   8     2092.80     2055.12     54.52 o 
   9   0   8      629.63      632.14     34.75 o 
  10   0   8     3286.21     3236.11     95.90 o 
  11   0   8      908.33      961.71     61.44 o 
  12   0   8       47.97       26.18     38.43 o 
  13   0   8      137.69      114.15     43.26 o 
  14   0   8     1400.46     1408.18     79.09 o 
  15   0   8        3.40        0.00     48.56 o 
  16   0   8      315.37      416.31     77.56 o 
   1   1   8     1875.70     1744.83     23.45 o 
   2   1   8     1544.55     1614.89     28.37 o 
   3   1   8     2896.46     2652.01     35.99 o 
   4   1   8     1380.94     1445.27     29.94 o 
   5   1   8      284.51      334.25     18.70 o 
   6   1   8     1097.96     1075.48     27.69 o 
   7   1   8     3168.51     3015.61     36.94 o 
   8   1   8     1543.01     1518.63     32.83 o 
   9   1   8     1634.57     1647.12     39.86 o 
  10   1   8      317.10      329.52     28.43 o 
  11   1   8      831.06      794.05     37.45 o 
  12   1   8       47.30       48.29     27.72 o 
  13   1   8     1246.21     1245.20     50.64 o 
  14   1   8      138.06      156.93     31.27 o 
  15   1   8      649.68      638.53     45.85 o 
  16   1   8       58.72       19.56     49.03 o 
   0   2   8    10197.22     9759.80     70.46 o 
   1   2   8     2401.22     2510.11     30.41 o 
   2   2   8        2.54        1.60     10.72 o 
   3   2   8      826.40      935.00     21.75 o 
   4   2   8       60.05       34.80     11.99 o 
   5   2   8      167.29      164.79     13.08 o 
   6   2   8       41.67       34.14     13.71 o 
   7   2   8       71.21       84.99     14.00 o 
   8   2   8     1642.09     1582.20     29.83 o 
   9   2   8        0.02        8.95     19.30 o 
  10   2   8      524.84      534.70     27.95 o 
  11   2   8       10.76       33.01     24.38 o 
  12   2   8        9.91       16.64     25.72 o 
  13   2   8        0.12        0.00     28.39 o 
  14   2   8        0.52        8.37     32.71 o 
  15   2   8       45.15       32.78     44.48 o 
  16   2   8       33.75       20.70     49.96 o 
   1   3   8        6.45        5.52      9.86 o 
   2   3   8     1530.49     1507.26     26.63 o 
   3   3   8        0.87        5.43     11.75 o 
   4   3   8       61.79       88.02     12.76 o 
   5   3   8       56.30       49.74     12.49 o 
   6   3   8      686.04      647.71     20.91 o 
   7   3   8       34.25       42.64     16.33 o 
   8   3   8      180.89      183.36     19.10 o 
   9   3   8      405.06      430.06     26.93 o 
  10   3   8       18.03       19.38     22.09 o 
  11   3   8       40.14       32.42     27.83 o 
  12   3   8       59.75       67.00     29.37 o 
  13   3   8       50.20       45.31     31.11 o 
  14   3   8       12.61       24.90     28.90 o 
  15   3   8       37.95       22.33     40.80 o 
  16   3   8        3.63        0.00     42.82 o 
   0   4   8    11728.03    11051.88     98.60 o 
   1   4   8     2506.98     2553.20     41.94 o 
   2   4   8      553.43      563.60     19.48 o 
   3   4   8       57.54       37.33     13.15 o 
   4   4   8       33.16       46.03     14.10 o 
   5   4   8       32.83       42.86      9.52 o 
   6   4   8      894.96      890.01     22.85 o 
   7   4   8       46.02       42.85     15.70 o 
   8   4   8     1835.62     1848.68     37.90 o 
   9   4   8      100.55      111.16     18.43 o 
  10   4   8      373.51      403.00     29.13 o 
  11   4   8      249.66      253.33     28.35 o 
  12   4   8      211.76      241.41     31.62 o 
  13   4   8      161.37      180.67     34.15 o 
  14   4   8      187.72      148.80     34.11 o 
  15   4   8        1.54        3.28     40.60 o 
   1   5   8     4813.03     4542.20     59.53 o 
   2   5   8       37.38       40.43     13.21 o 
   3   5   8     3241.33     3167.13     44.79 o 
   4   5   8      138.15      172.15     19.67 o 
   5   5   8     3487.52     3361.61     78.29 o 
   6   5   8      153.14      165.41     20.07 o 
   7   5   8     4655.17     4539.25     69.93 o 
   8   5   8      505.27      505.78     30.47 o 
   9   5   8      676.04      695.91     33.95 o 
  10   5   8      257.64      225.38     28.67 o 
  11   5   8      262.92      307.49     32.50 o 
  12   5   8        0.16       27.95     34.15 o 
  13   5   8      587.39      683.17     48.99 o 
  14   5   8       83.64       94.15     42.10 o 
  15   5   8      236.90      321.76     44.51 o 
   0   6   8     1029.68     1022.16     58.82 o 
   1   6   8        7.97       13.53     17.87 o 
   2   6   8      251.39      279.74     22.22 o 
   3   6   8       16.18       25.96     18.48 o 
   4   6   8     1331.36     1316.85     39.21 o 
   5   6   8      162.83      188.71     21.64 o 
   6   6   8     1774.97     1807.23     43.14 o 
   7   6   8       61.62       43.46     23.08 o 
   8   6   8      361.52      351.09     28.77 o 
   9   6   8      156.62      155.11     25.50 o 
  10   6   8      937.08      953.25     40.91 o 
  11   6   8        0.38        3.56     29.95 o 
  12   6   8      682.86      690.24     43.14 o 
  13   6   8       32.55       58.82     35.90 o 
  14   6   8      723.86      676.42     60.93 o 
   1   7   8      232.44      233.42     26.83 o 
   2   7   8     1782.09     1733.94     49.01 o 
   3   7   8      190.20      204.02     26.30 o 
   4   7   8      329.58      307.51     28.37 o 
   5   7   8       74.22       81.05     24.42 o 
   6   7   8      360.70      350.44     29.19 o 
   7   7   8      119.83      123.61     25.44 o 
   8   7   8        0.04        1.16     25.45 o 
   9   7   8      182.58      164.35     28.00 o 
  10   7   8      218.97      221.79     29.92 o 
  11   7   8       64.19       87.09     32.87 o 
  12   7   8       11.55       10.47     33.93 o 
  13   7   8       32.63       45.14     46.47 o 
   0   8   8       28.08       28.67     45.94 o 
   1   8   8       20.84       11.84     32.08 o 
   2   8   8        6.39       17.91     26.16 o 
   3   8   8      121.80      126.54     26.10 o 
   4   8   8        5.01        7.20     26.33 o 
   5   8   8       11.29        8.76     26.29 o 
   6   8   8        8.96        1.22     26.58 o 
   7   8   8        1.26       13.14     30.39 o 
   8   8   8       51.11       42.11     31.02 o 
   9   8   8      132.25      144.04     32.29 o 
  10   8   8        0.93        0.00     34.56 o 
  11   8   8       29.43       36.85     38.87 o 
   1   9   8     2158.47     2183.25     67.91 o 
   2   9   8      238.12      215.58     32.52 o 
   3   9   8      315.82      369.70     35.14 o 
   4   9   8       19.58        2.80     32.75 o 
   5   9   8      337.46      346.96     38.36 o 
   6   9   8      118.71       75.00     32.27 o 
   7   9   8      652.13      645.77     52.27 o 
   8   9   8       74.33       92.74     39.06 o 
   9   9   8      731.42      741.05     53.57 o 
  10   9   8       14.52       16.08     41.10 o 
   0  10   8      843.24      883.66     62.59 o 
   1  10   8        9.97        0.00     34.36 o 
   2  10   8     1281.35     1285.82     53.91 o 
   3  10   8        0.02        0.00     36.09 o 
   4  10   8      144.63      179.52     37.69 o 
   5  10   8      113.02      108.14     36.41 o 
   6  10   8      484.47      519.62     50.54 o 
   7  10   8      150.41      158.54     43.34 o 
   1  11   8      773.34      760.30     46.01 o 
   2  11   8        6.75        0.00     36.48 o 
   3  11   8      748.03      708.30     51.39 o 
   4  11   8        0.02       11.63     40.92 o 
   1   1   9     1740.59     1776.77     26.61 o 
   2   1   9      742.75      744.36     22.03 o 
   3   1   9      384.20      398.17     18.31 o 
   4   1   9      390.98      374.40     19.73 o 
   5   1   9       61.00       53.14     14.86 o 
   6   1   9        1.00        9.52     15.44 o 
   7   1   9      722.70      735.15     25.46 o 
   8   1   9      573.67      532.23     24.26 o 
   9   1   9      254.44      269.83     23.67 o 
  10   1   9     1399.26     1335.41     45.77 o 
  11   1   9        2.33        9.78     28.11 o 
  12   1   9      462.96      490.51     38.14 o 
  13   1   9      320.96      341.90     35.73 o 
  14   1   9       14.56       28.35     32.94 o 
  15   1   9      322.29      345.49     38.85 o 
  16   1   9        6.07        0.00     50.73 o 
   0   2   9      608.98      550.13     21.79 o 
   1   2   9        3.14        5.27      9.29 o 
   2   2   9     2122.06     1994.16     31.75 o 
   3   2   9      138.01      149.32     13.90 o 
   4   2   9     1404.78     1344.46     27.79 o 
   5   2   9        4.69       21.56     15.22 o 
   6   2   9     1844.61     1836.33     37.14 o 
   7   2   9      219.95      201.68     16.86 o 
   8   2   9     2820.97     2750.42     51.93 o 
   9   2   9      234.72      237.20     23.35 o 
  10   2   9     1977.00     1996.55     53.68 o 
  11   2   9       78.63       71.18     25.70 o 
  12   2   9       20.67       31.81     27.88 o 
  13   2   9      162.05      194.57     30.79 o 
  14   2   9      537.65      495.00     49.68 o 
  15   2   9        0.79       28.25     39.24 o 
  16   2   9      619.53      645.22     64.10 o 
   1   3   9    10580.12     9934.65     61.28 o 
   2   3   9      375.65      423.20     17.92 o 
   3   3   9      945.36      875.09     23.04 o 
   4   3   9       35.05       31.36     13.23 o 
   5   3   9     1018.82      890.04     24.81 o 
   6   3   9       52.42       48.26     13.47 o 
   7   3   9     4149.20     3903.30     59.96 o 
   8   3   9        0.26        0.00     17.70 o 
   9   3   9     1340.06     1289.38     40.23 o 
  10   3   9      748.49      673.27     32.55 o 
  11   3   9      699.91      713.00     38.46 o 
  12   3   9       41.68       66.31     30.94 o 
  13   3   9      734.11      791.18     45.82 o 
  14   3   9        0.39        0.00     34.32 o 
  15   3   9      403.69      429.84     48.22 o 
   0   4   9     1458.84     1419.51     41.41 o 
   1   4   9     1386.00     1383.34     31.83 o 
   2   4   9        5.55       11.65     11.85 o 
   3   4   9      257.33      280.51     17.49 o 
   4   4   9       98.23       76.76     15.39 o 
   5   4   9      125.87      133.05     16.85 o 
   6   4   9      331.95      309.22     20.65 o 
   7   4   9       53.48       75.14     19.17 o 
   8   4   9      813.13      848.33     32.39 o 
   9   4   9        5.10        3.48     23.11 o 
  10   4   9       18.64       13.20     24.73 o 
  11   4   9       72.35       57.74     30.51 o 
  12   4   9      186.31      270.59     35.12 o 
  13   4   9       16.02       13.18     32.71 o 
  14   4   9       79.31       83.48     35.10 o 
  15   4   9       20.70       32.44     41.69 o 
   1   5   9       25.70       26.96     17.74 o 
   2   5   9      280.94      262.14     21.91 o 
   3   5   9       80.87       86.42     18.76 o 
   4   5   9      301.67      308.46     20.42 o 
   5   5   9       67.63       65.93     18.63 o 
   6   5   9      430.04      412.28     25.79 o 
   7   5   9      100.40       89.38     21.03 o 
   8   5   9      341.14      318.20     25.12 o 
   9   5   9        0.54       10.62     24.57 o 
  10   5   9       36.80       69.51     25.55 o 
  11   5   9        0.80        6.22     27.04 o 
  12   5   9       30.91       20.96     32.17 o 
  13   5   9       17.12        6.44     33.54 o 
  14   5   9        7.12        0.56     41.70 o 
   0   6   9     3387.36     3251.63     95.67 o 
   1   6   9      224.09      233.79     23.01 o 
   2   6   9      296.29      346.55     25.17 o 
   3   6   9      340.98      345.65     26.04 o 
   4   6   9     1017.65     1036.23     35.54 o 
   5   6   9        0.00        5.98     20.48 o 
   6   6   9      357.94      432.22     30.80 o 
   7   6   9        8.45        7.85     24.65 o 
   8   6   9       97.49      119.67     24.56 o 
   9   6   9      446.21      380.55     31.27 o 
  10   6   9      161.26      198.56     31.96 o 
  11   6   9       13.38       22.55     32.01 o 
  12   6   9      589.33      624.00     48.51 o 
  13   6   9      228.54      186.23     37.50 o 
   1   7   9      279.95      307.27     29.64 o 
   2   7   9      346.11      344.50     30.30 o 
   3   7   9      909.63      929.39     40.17 o 
   4   7   9        1.62        5.47     26.11 o 
   5   7   9     1850.10     1807.89     51.28 o 
   6   7   9        0.60        0.70     29.15 o 
   7   7   9     2212.15     2246.98     66.48 o 
   8   7   9       17.81       15.85     29.97 o 
   9   7   9      754.83      770.90     44.73 o 
  10   7   9       73.04       64.74     31.63 o 
  11   7   9      385.98      374.93     38.87 o 
  12   7   9        6.71       24.70     39.87 o 
   0   8   9     8013.81     7324.50    156.01 o 
   1   8   9      108.24       97.18     31.50 o 
   2   8   9     4376.29     4253.58     77.89 o 
   3   8   9      106.29      127.20     28.69 o 
   4   8   9      980.81     1053.67     43.61 o 
   5   8   9      147.92      134.59     26.58 o 
   6   8   9     2249.96     2413.24     68.62 o 
   7   8   9      121.72      124.01     33.69 o 
   8   8   9     1078.86     1076.84     51.69 o 
   9   8   9      107.02       90.26     34.86 o 
  10   8   9      976.44      936.91     56.71 o 
  11   8   9       51.91       57.95     41.02 o 
   1   9   9      134.55      124.74     34.06 o 
   2   9   9      485.75      455.02     41.83 o 
   3   9   9     1431.11     1326.74     52.68 o 
   4   9   9        1.87        0.00     34.62 o 
   5   9   9      575.22      552.20     44.16 o 
   6   9   9       24.33       31.73     37.97 o 
   7   9   9      117.71      132.78     39.97 o 
   8   9   9      111.78       79.95     42.00 o 
   9   9   9      634.61      608.40     52.45 o 
   0  10   9        0.62       14.46     50.60 o 
   1  10   9        0.03        0.00     34.98 o 
   2  10   9        5.78       20.23     35.22 o 
   3  10   9       27.98       32.77     37.59 o 
   4  10   9      109.54      132.14     37.86 o 
   5  10   9        0.65       11.70     40.89 o 
   6  10   9       73.91      111.41     42.77 o 
   0   0  10     8662.64     8022.72    117.34 o 
   1   0  10       40.28       36.77     19.46 o 
   2   0  10    14632.81    13512.32    115.31 o 
   3   0  10      138.15      132.43     26.52 o 
   4   0  10     1278.27     1210.31     47.04 o 
   5   0  10      804.80      789.42     49.04 o 
   6   0  10     6876.50     6405.22    100.09 o 
   7   0  10     1407.73     1369.07     52.30 o 
   8   0  10    10612.67     9655.48    123.94 o 
   9   0  10     4239.45     3897.22    108.89 o 
  10   0  10     1980.06     1974.86     84.29 o 
  11   0  10      271.61      251.76     45.20 o 
  12   0  10       38.06       66.79     46.40 o 
  13   0  10      230.70      233.07     50.62 o 
  14   0  10      987.22     1047.31     77.38 o 
  15   0  10      174.61      159.32     51.77 o 
   1   1  10     5468.66     5356.96     48.33 o 
   2   1  10      225.19      242.54     17.69 o 
   3   1  10     3282.39     3278.99     49.34 o 
   4   1  10        3.13       11.04     15.84 o 
   5   1  10     1977.00     1910.76     38.75 o 
   6   1  10      361.14      363.87     21.57 o 
   7   1  10     1263.47     1328.91     34.82 o 
   8   1  10      772.01      772.63     29.01 o 
   9   1  10     2294.94     2203.79     52.69 o 
  10   1  10     1317.79     1359.80     51.37 o 
  11   1  10      400.80      462.58     38.15 o 
  12   1  10      228.76      243.94     33.58 o 
  13   1  10      591.08      689.78     44.26 o 
  14   1  10      137.11      141.43     34.95 o 
  15   1  10      859.12      913.86     53.34 o 
   0   2  10       17.83       19.93     15.44 o 
   1   2  10       31.70       28.55     10.29 o 
   2   2  10      120.87      107.77     14.04 o 
   3   2  10      286.34      286.50     16.81 o 
   4   2  10      591.41      591.17     24.39 o 
   5   2  10       82.29       69.34     17.41 o 
   6   2  10      548.46      567.63     25.09 o 
   7   2  10        8.30       18.23     17.83 o 
   8   2  10      549.05      608.50     30.56 o 
   9   2  10        2.45       18.47     23.07 o 
  10   2  10       79.84       78.68     25.94 o 
  11   2  10       50.70       71.95     27.69 o 
  12   2  10      537.86      562.76     37.83 o 
  13   2  10        1.98        0.00     30.79 o 
  14   2  10      318.37      311.80     38.67 o 
  15   2  10       36.87       49.13     41.50 o 
   1   3  10        2.04        2.84     11.62 o 
   2   3  10       14.50       15.33     13.26 o 
   3   3  10       17.43       16.38     13.53 o 
   4   3  10        7.43        1.45     14.02 o 
   5   3  10       15.10       19.12     14.40 o 
   6   3  10      213.33      213.59     20.07 o 
   7   3  10        6.49        2.74     17.02 o 
   8   3  10      165.75      140.30     22.93 o 
   9   3  10        2.01        0.00     22.70 o 
  10   3  10      207.69      229.04     26.39 o 
  11   3  10       18.03       17.43     28.27 o 
  12   3  10       66.15       59.94     28.73 o 
  13   3  10        0.47        9.03     33.63 o 
  14   3  10        6.89       15.53     35.26 o 
  15   3  10       73.86      107.31     38.27 o 
   0   4  10       74.86       58.21     21.66 o 
   1   4  10       81.75       80.79     16.45 o 
   2   4  10       50.36       72.51     16.37 o 
   3   4  10      459.31      467.76     22.62 o 
   4   4  10      557.04      549.56     22.59 o 
   5   4  10      355.64      369.10     21.73 o 
   6   4  10      336.88      395.78     25.75 o 
   7   4  10      433.29      455.42     25.70 o 
   8   4  10       56.34       80.98     23.35 o 
   9   4  10       69.51       57.72     25.02 o 
  10   4  10      168.90      160.50     27.19 o 
  11   4  10      138.40      108.94     30.64 o 
  12   4  10      624.67      579.13     43.03 o 
  13   4  10       98.25       72.35     33.68 o 
  14   4  10      147.71      147.77     35.87 o 
   1   5  10     3585.90     3456.69     57.34 o 
   2   5  10      404.35      480.65     27.55 o 
   3   5  10      127.67      138.85     20.86 o 
   4   5  10       34.40       24.34     20.12 o 
   5   5  10     1451.83     1471.28     43.08 o 
   6   5  10       39.32       37.41     24.77 o 
   7   5  10     2888.58     2754.68     54.30 o 
   8   5  10      195.13      216.25     24.14 o 
   9   5  10      871.38      890.37     40.34 o 
  10   5  10      542.66      487.53     34.70 o 
  11   5  10      588.84      604.26     42.48 o 
  12   5  10        0.67        0.00     33.15 o 
  13   5  10      226.80      265.07     37.58 o 
   0   6  10     5217.03     5156.41    121.52 o 
   1   6  10       82.81       93.38     22.67 o 
   2   6  10     2324.47     2431.97     51.70 o 
   3   6  10       51.14       39.13     22.30 o 
   4   6  10      489.44      528.93     29.49 o 
   5   6  10       24.14       17.53     23.51 o 
   6   6  10      805.93      812.66     38.31 o 
   7   6  10       75.72       72.68     25.63 o 
   8   6  10      879.26      903.84     41.09 o 
   9   6  10       16.32        0.00     30.04 o 
  10   6  10      335.49      349.66     36.49 o 
  11   6  10       23.40       25.44     30.44 o 
  12   6  10      219.34      261.14     37.65 o 
  13   6  10        3.14        0.00     38.39 o 
   1   7  10       40.45       48.01     27.53 o 
   2   7  10      213.74      266.67     30.82 o 
   3   7  10        1.27       12.45     26.61 o 
   4   7  10        7.13       15.94     27.25 o 
   5   7  10      268.41      268.53     29.63 o 
   6   7  10       66.18       64.03     30.71 o 
   7   7  10        3.67        6.04     32.15 o 
   8   7  10       25.20       12.62     32.00 o 
   9   7  10       38.03       36.79     38.10 o 
  10   7  10       33.52       61.37     38.22 o 
  11   7  10       16.46       19.73     38.77 o 
   0   8  10     2957.16     2737.10    151.32 o 
   1   8  10      101.93      106.40     34.83 o 
   2   8  10      110.04      110.56     29.20 o 
   3   8  10        1.62       30.00     30.20 o 
   4   8  10        0.34        0.00     29.21 o 
   5   8  10        8.28       12.91     33.46 o 
   6   8  10      131.92      131.39     33.91 o 
   7   8  10       17.90        0.00     34.62 o 
   8   8  10       48.51       65.57     35.27 o 
   9   8  10        0.51        0.00     40.75 o 
  10   8  10        0.42        0.00     40.60 o 
   1   9  10        3.74       19.27     34.86 o 
   2   9  10       16.80       23.04     34.86 o 
   3   9  10      455.72      471.24     39.56 o 
   4   9  10        3.47        5.20     35.50 o 
   5   9  10      209.87      259.11     44.02 o 
   6   9  10      122.91       98.85     41.00 o 
   7   9  10      591.19      466.67     49.65 o 
   8   9  10       89.58       62.97     42.05 o 
   0  10  10      293.99      282.36     57.29 o 
   1  10  10        4.40        0.00     39.04 o 
   2  10  10      537.40      519.36     44.24 o 
   3  10  10       28.91       35.70     39.58 o 
   4  10  10      274.61      299.67     41.27 o 
   5  10  10       25.90       19.94     43.54 o 
   1   1  11      970.91      971.64     24.69 o 
   2   1  11      117.20      120.86     17.12 o 
   3   1  11     1405.95     1351.78     33.60 o 
   4   1  11        2.00        1.21     18.41 o 
   5   1  11       26.72       16.48     18.07 o 
   6   1  11      318.53      311.29     24.03 o 
   7   1  11       51.60       71.11     20.72 o 
   8   1  11        5.44        0.13     24.34 o 
   9   1  11     1585.25     1536.16     54.29 o 
  10   1  11      113.29      151.24     32.10 o 
  11   1  11      394.17      345.29     36.71 o 
  12   1  11       12.33       20.88     32.28 o 
  13   1  11       38.56       61.44     34.10 o 
  14   1  11        0.03       15.87     35.13 o 
  15   1  11       69.01       44.04     38.04 o 
   0   2  11     3959.05     3765.71     55.02 o 
   1   2  11      367.30      368.81     16.10 o 
   2   2  11     2492.09     2491.02     39.92 o 
   3   2  11      100.87      132.58     17.36 o 
   4   2  11     1021.93     1045.59     31.30 o 
   5   2  11       14.06       23.10     17.64 o 
   6   2  11     2568.82     2568.30     47.36 o 
   7   2  11      284.81      282.34     22.72 o 
   8   2  11     1275.39     1277.88     41.27 o 
   9   2  11      164.22      150.31     24.67 o 
  10   2  11      332.40      339.68     31.95 o 
  11   2  11        4.98        6.96     29.23 o 
  12   2  11       48.99       74.39     31.13 o 
  13   2  11        0.02        7.50     34.41 o 
  14   2  11      634.88      775.57     51.05 o 
   1   3  11       68.53       60.26     16.45 o 
   2   3  11      726.52      783.99     27.10 o 
   3   3  11      644.69      623.62     23.01 o 
   4   3  11       71.57       77.76     15.95 o 
   5   3  11      902.55      867.45     30.20 o 
   6   3  11       90.15       92.08     19.48 o 
   7   3  11     1963.62     1933.78     43.24 o 
   8   3  11        0.00        0.00     22.74 o 
   9   3  11      352.30      356.74     28.51 o 
  10   3  11        4.67        9.68     28.98 o 
  11   3  11       75.47       69.76     29.08 o 
  12   3  11       95.68      125.83     31.59 o 
  13   3  11      597.32      630.30     46.76 o 
  14   3  11        7.72       40.85     38.37 o 
   0   4  11     2968.58     2834.67     69.12 o 
   1   4  11       97.00       99.88     18.37 o 
   2   4  11       28.19       34.59     17.83 o 
   3   4  11        1.53        0.92     17.64 o 
   4   4  11        7.34        0.00     18.86 o 
   5   4  11       12.07        4.17     23.82 o 
   6   4  11       70.91       80.61     21.02 o 
   7   4  11        2.04       13.00     21.03 o 
   8   4  11      225.53      260.58     26.37 o 
   9   4  11       19.54        5.09     25.24 o 
  10   4  11      364.37      362.22     32.23 o 
  11   4  11       54.52       57.40     32.07 o 
  12   4  11      485.94      455.29     41.13 o 
  13   4  11        4.79       12.36     37.18 o 
   1   5  11        1.26       22.86     21.08 o 
   2   5  11       24.43       29.56     20.89 o 
   3   5  11      101.15      109.09     21.11 o 
   4   5  11        1.85        0.00     21.39 o 
   5   5  11       64.53       73.54     27.66 o 
   6   5  11       62.07       55.22     26.78 o 
   7   5  11        0.63       15.71     25.03 o 
   8   5  11       19.74       17.39     29.62 o 
   9   5  11        4.72       16.26     30.35 o 
  10   5  11       42.06       35.76     28.75 o 
  11   5  11       13.80        0.00     33.95 o 
  12   5  11       30.68        8.47     35.28 o 
  13   5  11        1.28       21.19     37.60 o 
   0   6  11     2951.67     2687.73     94.89 o 
   1   6  11       28.93       27.72     24.20 o 
   2   6  11      133.06      151.49     25.00 o 
   3   6  11      478.96      436.14     29.64 o 
   4   6  11        3.45        0.00     23.15 o 
   5   6  11        6.92       13.31     29.17 o 
   6   6  11      275.30      305.54     30.81 o 
   7   6  11        6.54        0.00     27.46 o 
   8   6  11      922.43      901.60     47.54 o 
   9   6  11        8.30        0.00     33.14 o 
  10   6  11      163.04      189.90     34.90 o 
  11   6  11        0.12        0.00     39.35 o 
  12   6  11      369.09      396.71     46.09 o 
   1   7  11     6242.07     5957.92     92.14 o 
   2   7  11      155.49      181.39     30.64 o 
   3   7  11     1091.95     1162.30     46.57 o 
   4   7  11      329.62      344.63     35.73 o 
   5   7  11     1662.67     1627.60     58.93 o 
   6   7  11       21.20       61.97     30.78 o 
   7   7  11     1821.43     1817.46     62.66 o 
   8   7  11        0.89        0.00     37.30 o 
   9   7  11      706.45      779.03     54.36 o 
  10   7  11       23.98       38.79     39.35 o 
   0   8  11      102.30      139.77     44.39 o 
   1   8  11       73.64       57.39     33.95 o 
   2   8  11      828.97      828.78     43.63 o 
   3   8  11      398.45      435.47     37.05 o 
   4   8  11     1456.04     1478.42     67.31 o 
   5   8  11       45.21       34.29     33.76 o 
   6   8  11     1558.07     1588.69     62.53 o 
   7   8  11       18.86       13.97     35.86 o 
   8   8  11      672.27      655.50     51.75 o 
   9   8  11      204.08      212.55     44.92 o 
   1   9  11     1169.98     1129.62     56.27 o 
   2   9  11        1.72        0.00     36.97 o 
   3   9  11       70.19       94.10     30.71 o 
   4   9  11        0.27        0.00     43.12 o 
   5   9  11      111.67      115.00     42.69 o 
   6   9  11       41.55       37.46     42.61 o 
   0  10  11      306.81      396.57     65.83 o 
   1  10  11       40.11       54.47     40.00 o 
   2  10  11       95.87      103.95     38.71 o 
   0   0  12     2174.76     2093.10     82.52 o 
   1   0  12      348.55      360.83     27.24 o 
   2   0  12     4338.64     4275.14     74.49 o 
   3   0  12       82.10       71.64     27.80 o 
   4   0  12     1141.72     1154.76     78.62 o 
   5   0  12       65.02       51.37     28.16 o 
   6   0  12       16.71        8.59     28.83 o 
   7   0  12      512.17      500.90     41.30 o 
   8   0  12      678.60      721.56     47.01 o 
   9   0  12        3.93       22.08     41.20 o 
  10   0  12     3570.07     3376.28    112.37 o 
  11   0  12      108.39       82.36     46.26 o 
  12   0  12      265.11      256.82     50.81 o 
  13   0  12       50.04       47.55     48.05 o 
  14   0  12      852.44      844.89     75.04 o 
   1   1  12     2097.82     2040.06     34.97 o 
   2   1  12      556.57      531.79     25.33 o 
   3   1  12     3269.08     3101.39     53.52 o 
   4   1  12        2.23       12.76     20.02 o 
   5   1  12     1435.67     1454.08     40.32 o 
   6   1  12      234.34      236.51     24.59 o 
   7   1  12     4046.23     3875.82     63.31 o 
   8   1  12      135.95      139.05     26.93 o 
   9   1  12      961.54     1087.58     49.32 o 
  10   1  12        0.03        0.00     32.37 o 
  11   1  12        2.96        0.00     32.82 o 
  12   1  12        0.90        5.52     34.71 o 
  13   1  12      278.00      375.88     42.00 o 
  14   1  12       66.93       97.15     37.89 o 
   0   2  12        2.62        0.00     23.29 o 
   1   2  12       14.54       15.13     15.28 o 
   2   2  12       24.99       31.97     16.62 o 
   3   2  12       10.25       24.86     17.05 o 
   4   2  12      464.76      460.71     25.26 o 
   5   2  12       19.80       14.34     19.37 o 
   6   2  12      124.22      147.60     20.98 o 
   7   2  12       16.77       32.19     20.87 o 
   8   2  12        6.56       13.99     23.96 o 
   9   2  12      125.96      135.39     28.66 o 
  10   2  12       51.63       49.60     30.73 o 
  11   2  12       62.39       73.11     33.34 o 
  12   2  12      190.38      192.93     35.40 o 
  13   2  12       49.09       23.35     36.49 o 
   1   3  12      140.48      129.71     19.03 o 
   2   3  12       35.35       29.41     18.05 o 
   3   3  12       33.58       28.43     18.14 o 
   4   3  12       21.33       25.39     19.30 o 
   5   3  12      202.27      224.97     22.37 o 
   6   3  12      214.84      202.79     22.06 o 
   7   3  12       21.28       22.34     23.37 o 
   8   3  12        2.01        8.69     24.27 o 
   9   3  12       14.06       33.80     26.27 o 
  10   3  12        7.96        0.00     30.14 o 
  11   3  12        2.49       21.97     30.65 o 
  12   3  12       20.92       24.45     32.59 o 
  13   3  12        4.83       14.18     33.94 o 
   0   4  12     1472.51     1535.51     49.66 o 
   1   4  12      978.56     1034.17     32.74 o 
   2   4  12        8.38        9.48     19.32 o 
   3   4  12        0.01        4.17     19.45 o 
   4   4  12      155.79      191.79     22.01 o 
   5   4  12        1.69        0.00     22.70 o 
   6   4  12     1460.76     1350.03     47.70 o 
   7   4  12       13.63       12.01     27.05 o 
   8   4  12      912.73      880.17     42.79 o 
   9   4  12        0.16        0.00     29.23 o 
  10   4  12       60.51       73.23     30.69 o 
  11   4  12       14.78        7.87     34.12 o 
  12   4  12      103.48      118.46     34.97 o 
  13   4  12        0.01        0.00     38.97 o 
   1   5  12     2304.64     2220.87     51.86 o 
   2   5  12       35.44       32.55     22.73 o 
   3   5  12      100.72      141.54     23.37 o 
   4   5  12       13.05       16.35     26.76 o 
   5   5  12      126.09      106.63     27.75 o 
   6   5  12       72.83       91.43     29.69 o 
   7   5  12      853.45      842.55     45.63 o 
   8   5  12       38.01       69.82     31.17 o 
   9   5  12      394.57      411.80     39.67 o 
  10   5  12       20.49       35.95     34.03 o 
  11   5  12     1009.43      907.15     58.57 o 
  12   5  12       10.30        5.71     39.85 o 
   0   6  12     5963.71     5708.89    135.95 o 
   1   6  12       45.02       72.50     28.12 o 
   2   6  12      684.42      670.51     34.15 o 
   3   6  12      160.70      154.50     26.09 o 
   4   6  12      633.93      609.92     40.56 o 
   5   6  12       21.90       41.63     31.16 o 
   6   6  12     1831.61     1739.95     54.94 o 
   7   6  12       14.45        8.64     32.43 o 
   8   6  12      691.55      703.02     45.32 o 
   9   6  12       47.91       40.83     34.29 o 
  10   6  12      180.94      224.91     37.19 o 
  11   6  12       13.48       43.64     41.14 o 
   1   7  12        1.09       15.13     34.26 o 
   2   7  12      215.44      253.73     32.19 o 
   3   7  12      674.65      636.65     40.56 o 
   4   7  12       21.43       46.02     36.68 o 
   5   7  12      258.38      270.79     41.30 o 
   6   7  12        0.62        4.53     33.91 o 
   7   7  12      186.59      169.35     34.81 o 
   8   7  12       37.57       69.63     41.52 o 
   9   7  12       65.81       97.43     41.08 o 
   0   8  12        8.23        7.43     48.76 o 
   1   8  12        4.70        0.00     36.05 o 
   2   8  12      318.43      337.57     36.80 o 
   3   8  12      120.53      139.19     32.19 o 
   4   8  12      272.77      259.62     40.03 o 
   5   8  12       32.96       63.45     36.33 o 
   6   8  12      138.60      150.34     35.77 o 
   7   8  12       48.22       54.52     36.40 o 
   1   9  12      184.79      191.95     38.82 o 
   2   9  12        4.39       17.61     38.30 o 
   3   9  12       25.21       58.45     38.67 o 
   4   9  12      161.75      162.26     37.12 o 
   1   1  13     1202.09     1196.36     33.29 o 
   2   1  13       19.59        8.47     19.36 o 
   3   1  13      356.40      359.31     25.72 o 
   4   1  13      214.98      218.27     24.04 o 
   5   1  13      378.50      401.06     27.12 o 
   6   1  13      268.67      288.57     26.75 o 
   7   1  13     1485.21     1496.62     44.47 o 
   8   1  13      165.91      143.59     28.46 o 
   9   1  13      932.01      956.76     48.75 o 
  10   1  13      193.86      191.28     35.38 o 
  11   1  13        2.54        0.00     34.28 o 
  12   1  13       22.53        3.28     36.14 o 
  13   1  13        9.50       25.61     37.37 o 
   0   2  13     1511.19     1637.63     57.25 o 
   1   2  13      396.98      357.04     27.14 o 
   2   2  13     2614.38     2555.79     50.35 o 
   3   2  13       72.47       76.23     21.89 o 
   4   2  13     1003.91      985.15     37.50 o 
   5   2  13       54.05       52.39     21.25 o 
   6   2  13      291.70      314.91     25.56 o 
   7   2  13       38.91       31.80     23.55 o 
   8   2  13      914.73      896.68     39.37 o 
   9   2  13      190.32      179.45     33.46 o 
  10   2  13      595.23      582.12     43.44 o 
  11   2  13        1.52        0.00     35.55 o 
  12   2  13      135.85      165.27     37.88 o 
  13   2  13       35.04       35.18     38.28 o 
   1   3  13      458.90      501.24     26.24 o 
   2   3  13       39.48       36.19     19.48 o 
   3   3  13       74.35       84.54     18.70 o 
   4   3  13       43.73       39.81     23.07 o 
   5   3  13      461.22      497.53     31.73 o 
   6   3  13        0.66        0.00     23.59 o 
   7   3  13      738.34      720.37     40.40 o 
   8   3  13      123.91      137.65     30.74 o 
   9   3  13      278.59      306.24     33.22 o 
  10   3  13      135.39      126.98     30.87 o 
  11   3  13      290.60      351.99     37.67 o 
  12   3  13       88.60       94.56     33.92 o 
   0   4  13     1068.76     1120.72     50.78 o 
   1   4  13       67.52       71.67     21.93 o 
   2   4  13      572.85      594.47     29.31 o 
   3   4  13       29.02       34.90     20.14 o 
   4   4  13      212.93      171.26     25.81 o 
   5   4  13        4.00        6.81     25.37 o 
   6   4  13      726.29      760.32     41.06 o 
   7   4  13       10.00        0.00     30.10 o 
   8   4  13      870.97      908.79     46.15 o 
   9   4  13       83.61       81.63     30.98 o 
  10   4  13      134.10      172.55     37.29 o 
  11   4  13       69.28       42.50     39.52 o 
   1   5  13      188.80      177.10     24.61 o 
   2   5  13       15.70       13.69     23.26 o 
   3   5  13       33.70       28.64     23.56 o 
   4   5  13        0.28        0.00     29.09 o 
   5   5  13        8.08        0.00     28.17 o 
   6   5  13      226.79      238.96     33.86 o 
   7   5  13       31.45       34.31     33.68 o 
   8   5  13       65.32       40.36     34.65 o 
   9   5  13       85.17       96.27     33.94 o 
  10   5  13        9.24        9.71     40.63 o 
  11   5  13        5.70        0.00     43.39 o 
   0   6  13      744.06      767.25     62.91 o 
   1   6  13      528.67      509.76     36.52 o 
   2   6  13        1.63        2.16     26.06 o 
   3   6  13        1.58       22.92     28.77 o 
   4   6  13      113.59      137.64     32.20 o 
   5   6  13      146.77      148.27     32.49 o 
   6   6  13      615.56      600.26     44.28 o 
   7   6  13       14.50        0.00     35.24 o 
   8   6  13      211.00      198.33     37.39 o 
   9   6  13       11.84       34.65     36.58 o 
   1   7  13     2833.39     2557.15     73.03 o 
   2   7  13       83.01       82.10     32.18 o 
   3   7  13      799.92      845.06     50.80 o 
   4   7  13       21.23       41.76     40.07 o 
   5   7  13      525.17      571.74     49.98 o 
   6   7  13       37.79       40.00     36.00 o 
   7   7  13      770.61      819.45     57.19 o 
   8   7  13       50.76       66.37     42.65 o 
   0   8  13      621.17      571.54     66.49 o 
   1   8  13       89.53       68.34     37.18 o 
   2   8  13       31.63       24.87     36.52 o 
   3   8  13      217.78      224.45     39.33 o 
   4   8  13      127.81      133.83     43.72 o 
   5   8  13       13.86        4.54     38.58 o 
   6   8  13      555.15      655.88     48.94 o 
   0   0  14      545.52      584.40     49.20 o 
   1   0  14        3.09        8.94     25.51 o 
   2   0  14     1150.71     1177.61     47.47 o 
   3   0  14      244.72      201.92     34.12 o 
   4   0  14       30.09       36.03     32.83 o 
   5   0  14       57.11       55.71     34.51 o 
   6   0  14      996.28      955.51     54.20 o 
   7   0  14      558.59      529.21     46.00 o 
   8   0  14     1685.11     1712.67     87.97 o 
   9   0  14      187.88      130.94     47.78 o 
  10   0  14       53.44       50.88     47.83 o 
  11   0  14     1826.49     1631.02     93.97 o 
  12   0  14        2.99       30.88     54.38 o 
   1   1  14      689.38      775.06     34.68 o 
   2   1  14       24.09       14.52     22.75 o 
   3   1  14      564.90      577.58     31.13 o 
   4   1  14       40.25       48.64     23.52 o 
   5   1  14      121.00      118.22     23.45 o 
   6   1  14      115.84      120.85     24.69 o 
   7   1  14      110.13      141.43     28.33 o 
   8   1  14      109.79      118.10     33.35 o 
   9   1  14     1017.28      971.34     51.55 o 
  10   1  14       34.54       38.08     36.75 o 
  11   1  14       74.93       72.96     36.97 o 
  12   1  14      228.15      233.97     39.77 o 
   0   2  14      161.21      207.70     33.28 o 
   1   2  14        0.15        2.22     24.22 o 
   2   2  14      185.35      193.85     25.52 o 
   3   2  14      214.42      237.91     26.32 o 
   4   2  14      232.15      226.91     28.84 o 
   5   2  14       13.75       12.88     27.41 o 
   6   2  14      209.77      183.54     28.85 o 
   7   2  14       54.98       41.24     30.98 o 
   8   2  14      367.54      370.10     34.25 o 
   9   2  14        0.03        0.00     34.63 o 
  10   2  14        0.42        0.00     35.54 o 
  11   2  14       55.95       50.92     37.25 o 
   1   3  14       96.37      104.88     21.96 o 
   2   3  14      129.70      124.44     23.92 o 
   3   3  14      102.01      119.08     23.79 o 
   4   3  14        0.22        0.00     24.46 o 
   5   3  14      200.36      217.24     27.68 o 
   6   3  14        2.79        0.00     26.94 o 
   7   3  14      206.21      216.27     32.27 o 
   8   3  14        0.14       14.73     31.84 o 
   9   3  14      152.88      186.19     37.93 o 
  10   3  14        8.76        8.82     38.36 o 
  11   3  14      157.45      135.35     38.61 o 
   0   4  14     1971.36     1961.83     66.40 o 
   1   4  14       18.13       17.41     23.62 o 
   2   4  14      787.55      861.66     34.33 o 
   3   4  14      443.00      420.33     30.51 o 
   4   4  14      674.32      765.10     38.19 o 
   5   4  14       20.57       21.40     27.21 o 
   6   4  14      510.99      558.90     39.97 o 
   7   4  14        0.91       43.30     31.79 o 
   8   4  14      300.89      339.26     36.33 o 
   9   4  14      205.14      180.58     38.40 o 
  10   4  14      451.89      536.77     47.31 o 
   1   5  14     1427.41     1444.83     42.68 o 
   2   5  14        4.24       15.39     24.83 o 
   3   5  14      131.19      141.69     28.54 o 
   4   5  14        0.25        0.00     30.27 o 
   5   5  14     1037.83     1065.52     48.77 o 
   6   5  14        1.64        0.00     31.43 o 
   7   5  14     1160.20     1061.16     54.99 o 
   8   5  14       63.00       48.43     34.73 o 
   9   5  14      144.19      182.24     37.93 o 
   0   6  14      420.92      469.92     58.42 o 
   1   6  14       79.97       92.81     30.92 o 
   2   6  14      282.16      291.59     31.95 o 
   3   6  14       23.55       12.55     32.07 o 
   4   6  14      674.95      740.35     47.98 o 
   5   6  14        2.82       22.29     35.12 o 
   6   6  14      404.79      438.24     43.50 o 
   7   6  14        3.55        0.00     36.64 o 
   8   6  14      319.84      352.49     41.72 o 
   1   7  14      549.66      559.49     45.05 o 
   2   7  14      151.87      137.64     36.53 o 
   3   7  14       44.60       67.16     37.33 o 
   4   7  14       34.15       19.55     39.30 o 
   5   7  14      207.28      197.59     43.89 o 
   6   7  14      106.10       89.32     41.69 o 
   0   8  14      150.60      170.12     56.39 o 
   1   8  14      116.01       77.59     38.23 o 
   2   8  14       10.58       40.05     40.22 o 
   3   8  14       78.19       63.43     38.27 o 
   1   1  15      518.57      564.63     32.82 o 
   2   1  15       14.00       16.59     24.91 o 
   3   1  15      961.63      978.47     43.54 o 
   4   1  15      722.63      715.77     39.89 o 
   5   1  15      456.21      540.87     36.92 o 
   6   1  15       10.68       20.40     28.74 o 
   7   1  15      150.48      141.04     32.67 o 
   8   1  15       98.55      101.42     33.72 o 
   9   1  15      137.73      167.06     36.22 o 
  10   1  15       58.98       71.32     37.29 o 
   0   2  15      614.03      655.75     45.58 o 
   1   2  15        0.62        0.00     25.91 o 
   2   2  15      315.28      319.89     29.98 o 
   3   2  15       76.08       77.07     28.22 o 
   4   2  15      178.32      179.07     30.26 o 
   5   2  15      147.29      149.00     29.50 o 
   6   2  15      684.98      675.30     40.47 o 
   7   2  15       19.19       33.22     33.52 o 
   8   2  15     1128.83     1192.91     63.36 o 
   9   2  15       23.75        9.19     42.54 o 
  10   2  15      263.57      296.17     45.22 o 
   1   3  15     2053.67     2063.55     64.42 o 
   2   3  15      243.69      236.85     27.25 o 
   3   3  15      689.36      706.77     36.05 o 
   4   3  15       29.49        0.00     28.15 o 
   5   3  15      191.84      200.06     29.93 o 
   6   3  15        4.75        5.29     32.61 o 
   7   3  15      776.82      776.42     44.72 o 
   8   3  15       36.79        0.00     34.23 o 
   9   3  15      688.19      753.05     56.26 o 
  10   3  15       17.38        7.38     45.60 o 
   0   4  15      572.27      601.19     51.43 o 
   1   4  15      298.61      277.43     27.42 o 
   2   4  15      453.32      472.10     33.31 o 
   3   4  15       20.84       29.82     27.01 o 
   4   4  15      404.72      414.73     34.13 o 
   5   4  15       16.49       30.48     29.29 o 
   6   4  15      926.16      891.77     48.32 o 
   7   4  15       57.63       60.08     33.63 o 
   8   4  15      185.45      205.44     36.56 o 
   9   4  15       68.86       70.94     39.45 o 
   1   5  15        3.46        0.00     27.32 o 
   2   5  15      107.21      100.53     29.67 o 
   3   5  15      151.89      128.85     30.87 o 
   4   5  15        2.82        0.00     33.53 o 
   5   5  15        1.58        8.18     33.87 o 
   6   5  15        0.60        0.00     35.57 o 
   7   5  15       28.29       30.27     38.67 o 
   8   5  15        6.53       12.10     38.49 o 
   0   6  15      431.48      460.86     61.15 o 
   1   6  15      237.06      254.48     37.94 o 
   2   6  15      247.92      280.73     36.21 o 
   3   6  15       17.44       26.33     34.23 o 
   4   6  15       47.11       35.97     36.20 o 
   5   6  15       24.13       22.65     38.41 o 
   6   6  15       91.09       85.06     37.26 o 
   1   7  15       13.94        1.55     41.40 o 
   2   7  15        1.30        0.00     38.44 o 
   3   7  15       18.27        0.00     38.32 o 
   0   0  16       35.48       52.62     60.46 o 
   1   0  16        2.46        5.54     47.83 o 
   2   0  16      617.35      686.71     62.23 o 
   3   0  16      258.42      259.37     55.86 o 
   4   0  16     1108.31     1045.12     74.32 o 
   5   0  16       47.72       53.59     48.61 o 
   6   0  16      232.39      226.80     53.25 o 
   7   0  16        0.59        0.00     51.67 o 
   8   0  16      563.44      542.10     64.64 o 
   9   0  16       50.11       44.62     56.78 o 
   1   1  16      222.01      241.46     35.52 o 
   2   1  16       26.51       43.06     29.88 o 
   3   1  16       10.97       22.31     30.12 o 
   4   1  16       62.88       65.73     30.53 o 
   5   1  16        3.62        0.97     30.69 o 
   6   1  16       56.14       57.44     31.10 o 
   7   1  16      265.65      288.21     38.47 o 
   8   1  16       27.16       16.74     43.34 o 
   9   1  16       71.27       75.49     43.82 o 
   0   2  16        7.01       17.72     38.68 o 
   1   2  16        2.79        0.00     28.66 o 
   2   2  16      350.00      362.37     32.26 o 
   3   2  16       17.16       27.46     31.57 o 
   4   2  16      123.03       89.02     30.76 o 
   5   2  16        5.91        0.00     31.54 o 
   6   2  16       52.68       63.96     35.40 o 
   7   2  16       36.29       31.83     37.79 o 
   8   2  16        0.78       21.03     42.95 o 
   9   2  16        3.31       22.40     44.56 o 
   1   3  16      269.78      267.77     33.05 o 
   2   3  16      109.57      122.02     28.95 o 
   3   3  16        7.30        3.38     31.31 o 
   4   3  16      216.97      222.30     34.34 o 
   5   3  16       62.12       65.77     32.51 o 
   6   3  16        1.72        6.98     37.13 o 
   7   3  16       83.43       69.17     36.68 o 
   8   3  16        8.81       23.38     45.20 o 
   0   4  16     1580.59     1602.18     74.03 o 
   1   4  16        2.02        0.00     28.52 o 
   2   4  16      523.12      512.43     35.30 o 
   3   4  16      156.54      123.30     28.70 o 
   4   4  16      240.88      268.04     33.40 o 
   5   4  16       67.21       46.89     35.14 o 
   6   4  16      466.39      463.73     42.66 o 
   7   4  16       13.14        2.08     36.79 o 
   1   5  16      793.39      832.19     47.34 o 
   2   5  16       11.98       35.20     31.94 o 
   3   5  16      469.05      436.21     37.62 o 
   4   5  16       20.36       28.11     35.30 o 
   5   5  16      623.35      566.15     44.45 o 
   0   6  16     1150.52     1147.69     92.97 o 
   1   6  16        5.87        0.00     43.31 o 
   2   6  16        3.48       17.96     38.66 o 
   3   6  16       16.41       34.56     39.13 o 
   1   1  17      170.48      212.78     38.25 o 
   2   1  17       38.99       33.29     37.25 o 
   3   1  17       15.30        5.79     37.56 o 
   4   1  17       62.53       65.89     37.05 o 
   5   1  17       43.15       43.59     37.00 o 
   6   1  17       78.14       83.14     43.37 o 
   7   1  17       89.24       73.70     43.20 o 
   0   2  17      387.21      436.99     77.95 o 
   1   2  17       38.93       27.65     34.62 o 
   2   2  17      375.60      458.69     39.68 o 
   3   2  17       45.38       33.30     33.60 o 
   4   2  17      214.92      249.78     35.16 o 
   5   2  17      234.16      218.04     35.99 o 
   6   2  17      220.87      215.55     39.86 o 
   1   3  17     1142.69     1221.35     50.23 o 
   2   3  17        0.01        0.00     31.75 o 
   3   3  17      656.59      621.85     44.47 o 
   4   3  17       73.93       74.87     35.13 o 
   5   3  17      786.38      801.59     52.92 o 
   6   3  17        5.22        0.00     41.66 o 
   0   4  17      162.29      219.23     55.50 o 
   1   4  17        1.52        0.89     35.01 o 
   2   4  17      450.44      414.81     37.79 o 
   3   4  17        6.99        2.06     35.35 o 
   4   4  17       20.42        8.20     33.21 o 
   1   5  17       21.88        4.40     36.00 o 
   0   0  18      689.91      849.03    132.77 o 
   1   0  18        2.80       32.07     54.53 o 
   2   0  18      263.77      233.61     55.68 o 
   3   0  18      146.55      118.74     52.65 o 
   4   0  18        2.96        0.00     53.82 o 
   1   1  18      156.84      149.49     39.43 o 
   2   1  18        9.49        0.00     40.02 o 
   3   1  18      205.90      232.75     41.24 o 
   4   1  18       32.23        9.63     41.61 o 
   0   2  18      297.21      279.04     72.31 o 
   1   2  18      115.56      105.76     43.92 o 
   2   2  18      424.81      419.82     44.42 o 
   3   2  18        4.38        0.55     38.84 o 
   1   3  18      108.59       84.25     44.21 o 
                                                 
